# Supplementary material for: Integrated Study of Transcriptome-wide m6A Methylome Reveals Novel Insights Into the Character and Function of m6A Methylation During Yak Adipocyte Differentiation
Source: Front Cell Dev Biol. 2021 Dec 3;9:689067. doi: 10.3389/fcell.2021.689067 (PMC8678508; doi:10.3389/fcell.2021.689067)
Supplement: Supplementary file 1 [file Table2.XLSX]

## Sheet: Sheet1
KEGG analysis of differentially methylated m6A peaks represented genes.
pathway_id	pathway_name	Genes	S gene number	TS gene number	B gene number	TB gene number	pvalue
ko04724	Glutamatergic synapse	GRIA1;SHANK1	2	19	4	366	0.0144197
ko04713	Circadian entrainment	GRIA1;PER1	2	19	4	366	0.0144197
ko04068	FoxO signaling pathway	BCL2L11;FOXO1	2	19	7	366	0.0459273
ko00604	Glycosphingolipid biosynthesis - ganglio series	B4GALNT1	1	19	1	366	0.0519126
ko04218	Cellular senescence	FOXO1;IGFBP5	2	19	8	366	0.0593498
ko05202	Transcriptional misregulation in cancers	FOXO1;IGFBP5	2	19	10	366	0.0896166
ko04720	Long-term potentiation	GRIA1	1	19	2	366	0.101265
ko00565	Ether lipid metabolism	PLD3	1	19	2	366	0.101265
ko04730	Long-term depression	GRIA1	1	19	2	366	0.101265
ko04024	cAMP signaling pathway	ARAP3;GRIA1	2	19	11	366	0.106181
ko04621	NOD-like receptor signaling pathway	LOC102267107;NLRP3	2	19	13	366	0.141545
ko05031	Amphetamine addiction	GRIA1	1	19	3	366	0.148177
ko04710	Circadian rhythm	PER1	1	19	3	366	0.148177
ko00564	Glycerophospholipid metabolism	PLD3	1	19	3	366	0.148177
ko05033	Nicotine addiction	GRIA1	1	19	3	366	0.148177
ko04933	AGE-RAGE signaling pathway in diabetic complications	FOXO1	1	19	3	366	0.148177
ko04392	Hippo signaling pathway - multiple species	TEAD4	1	19	4	366	0.192763
ko04650	Natural killer cell mediated cytotoxicity	CD247	1	19	4	366	0.192763
ko05231	Choline metabolism in cancer	SLC22A4	1	19	4	366	0.192763
ko04211	Longevity regulating pathway - mammal	FOXO1	1	19	4	366	0.192763
ko04658	Th1 and Th2 cell differentiation	CD247	1	19	4	366	0.192763
ko00760	Nicotinate and nicotinamide metabolism	QPRT	1	19	4	366	0.192763
ko05014	Amyotrophic lateral sclerosis (ALS)	GRIA1	1	19	5	366	0.235132
ko04310	Wnt signaling pathway	SFRP5	1	19	5	366	0.235132
ko03420	Nucleotide excision repair	ZNF608	1	19	5	366	0.235132
ko04115	p53 signaling pathway	IGFBP5	1	19	5	366	0.235132
ko05206	MicroRNAs in cancer	BCL2L11	1	19	5	366	0.235132
ko04215	Apoptosis - multiple species	BCL2L11	1	19	5	366	0.235132
ko04931	Insulin resistance	FOXO1	1	19	5	366	0.235132
ko04659	Th17 cell differentiation	CD247	1	19	5	366	0.235132
ko01521	EGFR tyrosine kinase inhibitor resistance	BCL2L11	1	19	5	366	0.235132
ko05200	Pathways in cancer	BCL2L11;FOXO1;PLEKHA6	3	19	35	366	0.268972
ko04060	Cytokine-cytokine receptor interaction	PLEKHA6	1	19	6	366	0.275388
ko04723	Retrograde endocannabinoid signaling	GRIA1	1	19	6	366	0.275388
ko04728	Dopaminergic synapse	GRIA1	1	19	6	366	0.275388
ko04922	Glucagon signaling pathway	FOXO1	1	19	6	366	0.275388
ko04213	Longevity regulating pathway - multiple species	FOXO1	1	19	6	366	0.275388
ko04932	Non-alcoholic fatty liver disease (NAFLD)	BCL2L11	1	19	6	366	0.275388
ko05210	Colorectal cancer	BCL2L11	1	19	7	366	0.313631
ko04152	AMPK signaling pathway	FOXO1	1	19	7	366	0.313631
ko04630	Jak-STAT signaling pathway	PLEKHA6	1	19	7	366	0.313631
ko04660	T cell receptor signaling pathway	CD247	1	19	7	366	0.313631
ko04625	C-type lectin receptor signaling pathway	NLRP3	1	19	7	366	0.313631
ko04910	Insulin signaling pathway	FOXO1	1	19	7	366	0.313631
ko05133	Pertussis	NLRP3	1	19	7	366	0.313631
ko04919	Thyroid hormone signaling pathway	FOXO1	1	19	8	366	0.349957
ko05215	Prostate cancer	FOXO1	1	19	8	366	0.349957
ko05142	Chagas disease (American trypanosomiasis)	CD247	1	19	9	366	0.384457
ko04390	Hippo signaling pathway	TEAD4	1	19	9	366	0.384457
ko05205	Proteoglycans in cancer	ANK3	1	19	11	366	0.44832
ko04217	Necroptosis	NLRP3	1	19	11	366	0.44832
ko04015	Rap1 signaling pathway	ARAP3	1	19	11	366	0.44832
ko04210	Apoptosis	BCL2L11	1	19	11	366	0.44832
ko05164	Influenza A	NLRP3	1	19	12	366	0.477847
ko04080	Neuroactive ligand-receptor interaction	GRIA1	1	19	13	366	0.505872
ko04151	PI3K-Akt signaling pathway	BCL2L11	1	19	16	366	0.581646
ko05168	Herpes simplex infection	PER1	1	19	17	366	0.604357
ko05165	Human papillomavirus infection	FOXO1	1	19	18	366	0.625896
ko04144	Endocytosis	ARAP3	1	19	20	366	0.665687
