# Supplementary material for: Integrated Study of Transcriptome-wide m6A Methylome Reveals Novel Insights Into the Character and Function of m6A Methylation During Yak Adipocyte Differentiation
Source: Front Cell Dev Biol. 2021 Dec 3;9:689067. doi: 10.3389/fcell.2021.689067 (PMC8678508; doi:10.3389/fcell.2021.689067)
Supplement: Supplementary file 2 [file Table3.XLSX]

## Sheet: Sheet1
				The genes (KLF9, FOXO1 and UHRF1) of m6A and mRNA transcript abundance in yak adipocyte as compared to preadipocyte.
PEAK INFO													m6A regulation INFO					gene regulation INFO
seqnames	start	end	width	geneId	transcriptId	distanceToTSS	geneName	GO	KEGG	KO_ENTRY	EC	Description	peak_annotation	diff.lg.fdr	diff.p	diff.log2.fc	m6A_regulation	fc	log2(fc)	pval	qval	gene_regulation	significant	FPKM.Ad_1_input	FPKM.Ad_2_input	FPKM.Ad_3_input	FPKM.Pread0_1_input	FPKM.Pread0_2_input	FPKM.Pread0_3_input
NW_005393870.1	1298633	1299052	420	102274381	XM_005897474.2	508	KLF9	GO:0003676(nucleic acid binding);GO:0005654(nucleoplasm);GO:0005737(cytoplasm);GO:0005886(plasma membrane);GO:0007623(circadian rhythm);GO:0010839(negative regulation of keratinocyte proliferation);GO:0046872(metal ion binding);GO:0071387(cellular response to cortisol stimulus);GO:0097067(cellular response to thyroid hormone stimulus)	NA	NA	NA	unnamed protein product, partial [Gulo gulo]	5' UTR	-2.22	0.0011749	0.743	up	4.5219	2.17693	0.000340206	0.0357296	up	yes	23.8948	25.858	19.1294	4.82969	5.84146	4.56187
NW_005394190.1	475509	475778	270	102284612	XM_005900262.2	4564	FOXO1	GO:0000122(negative regulation of transcription by RNA polymerase II);GO:0000981(RNA polymerase II transcription factor activity, sequence-specific DNA binding);GO:0001568(blood vessel development);GO:0005634(nucleus);GO:0005737(cytoplasm);GO:0006351(transcription, DNA-templated);GO:0006914(autophagy);GO:0006915(apoptotic process);GO:0006974(cellular response to DNA damage stimulus);GO:0008013(be…	04068(FoxO signaling pathway);04152(AMPK signaling pathway);04218(Cellular senescence);04910(Insulin signaling pathway);04922(Glucagon signaling pathway);04919(Thyroid hormone signaling pathway);04211(Longevity regulating pathway - mammal);04213(Longevity regulating pathway - multiple species);05200(Pathways in cancer);05202(Transcriptional misregulation in cancers);05215(Prostate cancer);04931(I…	K07201	NA	PREDICTED: forkhead box protein O1 [Bos mutus]	3' UTR	-1.74	0.00436516	-0.366	down	2.31282	1.20965	0.0497581	0.969342	up	yes	27.6734	27.1442	15.5425	12.086	10.4774	7.8584
NW_005395941.1	560816	563952	3137	102279240	XM_005909009.2	25268	UHRF1	GO:0000122(negative regulation of transcription by RNA polymerase II);GO:0000790(nuclear chromatin);GO:0000791(euchromatin);GO:0000792(heterochromatin);GO:0004842(ubiquitin-protein transferase activity);GO:0005657(replication fork);GO:0005720(nuclear heterochromatin);GO:0006281(DNA repair);GO:0006351(transcription, DNA-templated);GO:0007049(cell cycle);GO:0008270(zinc ion binding);GO:0010216(main…	NA	NA	NA	PREDICTED: LOW QUALITY PROTEIN: E3 ubiquitin-protein ligase UHRF1 [Bos mutus]	Exon (XM_005909009.2/102279240, exon 15 of 20)	-1.22	0.0186209	1.19	up	0.162892	-2.61801	0.0106502	0.40381	down	yes	0.273885	0.091272	0.181144	0.891416	1.03757	1.42478
