# Supplementary material for: Integrated Study of Transcriptome-wide m6A Methylome Reveals Novel Insights Into the Character and Function of m6A Methylation During Yak Adipocyte Differentiation
Source: Front Cell Dev Biol. 2021 Dec 3;9:689067. doi: 10.3389/fcell.2021.689067 (PMC8678508; doi:10.3389/fcell.2021.689067)
Supplement: Supplementary file 3 [file Table9.XLSX]

## Sheet: Sheet 1
The KEGG enrichment terms for genes of significant differences in methylation and non-significant differences.
pathway_id	pathway_name	Genes	S.gene.number	TS.gene.number	B.gene.number	TB.gene.number	pvalue
ko05152	Tuberculosis	102268660;102272313;102281714;102285123	4	57	9	366	0.0364686
ko04744	Phototransduction	102265352;102267706	2	57	3	366	0.0644613
ko01524	Platinum drug resistance	102268660;102278818;102285974	3	57	7	366	0.0791083
ko03015	mRNA surveillance pathway	102266695;102276946;102278017	3	57	8	366	0.112831
ko04020	Calcium signaling pathway	102271262;102280425;102285123	3	57	8	366	0.112831
ko04360	Axon guidance	102273076;102284229;102287484	3	57	9	366	0.151012
ko00980	Metabolism of xenobiotics by cytochrome P450	102278818	1	57	1	366	0.155738
ko05204	Chemical carcinogenesis	102278818	1	57	1	366	0.155738
ko05150	Staphylococcus aureus infection	102280847	1	57	1	366	0.155738
ko04961	Endocrine and other factor-regulated calcium reabsorption	102280425	1	57	1	366	0.155738
ko04721	Synaptic vesicle cycle	102278885	1	57	1	366	0.155738
ko00020	Citrate cycle (TCA cycle)	102266782	1	57	1	366	0.155738
ko00600	Sphingolipid metabolism	102285123	1	57	1	366	0.155738
ko00620	Pyruvate metabolism	102266782	1	57	1	366	0.155738
ko00480	Glutathione metabolism	102278818	1	57	1	366	0.155738
ko04966	Collecting duct acid secretion	102278885	1	57	1	366	0.155738
ko00051	Fructose and mannose metabolism	102269141	1	57	1	366	0.155738
ko04666	Fc gamma R-mediated phagocytosis	102285123;102287484	2	57	5	366	0.174475
ko04914	Progesterone-mediated oocyte maturation	102285046;102287083	2	57	5	366	0.174475
ko04610	Complement and coagulation cascades	102280425;102280847	2	57	5	366	0.174475
ko04022	cGMP - PKG signaling pathway	102265352;102280425	2	57	6	366	0.236334
ko03010	Ribosome	102285565;102287881	2	57	6	366	0.236334
ko04370	VEGF signaling pathway	102268660;102285123	2	57	6	366	0.236334
ko04922	Glucagon signaling pathway	102271262;102271561	2	57	6	366	0.236334
ko04071	Sphingolipid signaling pathway	102280425;102285123	2	57	6	366	0.236334
ko00340	Histidine metabolism	102271404	1	57	2	366	0.287581
ko00630	Glyoxylate and dicarboxylate metabolism	102266782	1	57	2	366	0.287581
ko00010	Glycolysis / Gluconeogenesis	102271561	1	57	2	366	0.287581
ko05230	Central carbon metabolism in cancer	102271561	1	57	2	366	0.287581
ko03320	PPAR signaling pathway	102279595	1	57	2	366	0.287581
ko00982	Drug metabolism - cytochrome P450	102278818	1	57	2	366	0.287581
ko00983	Drug metabolism - other enzymes	102278818	1	57	2	366	0.287581
ko05322	Systemic lupus erythematosus	102280847	1	57	2	366	0.287581
ko03440	Homologous recombination	102266405;102281850	2	57	7	366	0.299224
ko05133	Pertussis	102280847;102287484	2	57	7	366	0.299224
ko04919	Thyroid hormone signaling pathway	102268660;102269141	2	57	8	366	0.361355
ko04550	Signaling pathways regulating pluripotency of stem cells	102273101;102278808	2	57	8	366	0.361355
ko04150	mTOR signaling pathway	102268590;102278885	2	57	8	366	0.361355
ko04750	Inflammatory mediator regulation of TRP channels	102280425	1	57	3	366	0.399141
ko04928	Parathyroid hormone synthesis, secretion and action	102268590	1	57	3	366	0.399141
ko04962	Vasopressin-regulated water reabsorption	102275591	1	57	3	366	0.399141
ko00260	Glycine, serine and threonine metabolism	102271561	1	57	3	366	0.399141
ko00563	Glycosylphosphatidylinositol(GPI)-anchor biosynthesis	102286552	1	57	3	366	0.399141
ko04514	Cell adhesion molecules (CAMs)	102265818	1	57	3	366	0.399141
ko05144	Malaria	102282663	1	57	3	366	0.399141
ko00270	Cysteine and methionine metabolism	102266782	1	57	3	366	0.399141
ko04260	Cardiac muscle contraction	102272403	1	57	3	366	0.399141
ko05323	Rheumatoid arthritis	102278885	1	57	3	366	0.399141
ko05020	Prion diseases	102266346	1	57	3	366	0.399141
ko02010	ABC transporters	102270883	1	57	3	366	0.399141
ko05016	Huntington disease	102268660;102278808	2	57	9	366	0.421453
ko04110	Cell cycle	102285046;102287083	2	57	9	366	0.421453
ko04810	Regulation of actin cytoskeleton	102272048;102280425;102287484	3	57	16	366	0.466793
ko04120	Ubiquitin mediated proteolysis	102266199;102279189	2	57	10	366	0.478647
ko00970	Aminoacyl-tRNA biosynthesis	102268343	1	57	4	366	0.493491
ko05010	Alzheimer disease	102268660	1	57	4	366	0.493491
ko05012	Parkinson disease	102268660	1	57	4	366	0.493491
ko04142	Lysosome	102281143	1	57	4	366	0.493491
ko00190	Oxidative phosphorylation	102278885	1	57	4	366	0.493491
ko00534	Glycosaminoglycan biosynthesis - heparan sulfate / heparin	102267135	1	57	4	366	0.493491
ko04371	Apelin signaling pathway	102285123	1	57	4	366	0.493491
ko04920	Adipocytokine signaling pathway	102272858	1	57	4	366	0.493491
ko03018	RNA degradation	102267140	1	57	5	366	0.573245
ko04662	B cell receptor signaling pathway	102282663	1	57	5	366	0.573245
ko05226	Gastric cancer	102268590	1	57	5	366	0.573245
ko04310	Wnt signaling pathway	102268590	1	57	5	366	0.573245
ko04215	Apoptosis - multiple species	102268660	1	57	5	366	0.573245
ko05416	Viral myocarditis	102268660	1	57	5	366	0.573245
ko04115	p53 signaling pathway	102268660	1	57	5	366	0.573245
ko05206	MicroRNAs in cancer	102285046	1	57	5	366	0.573245
ko05014	Amyotrophic lateral sclerosis (ALS)	102268660	1	57	5	366	0.573245
ko05223	Non-small cell lung cancer	102268660	1	57	5	366	0.573245
ko05134	Legionellosis	102268660	1	57	5	366	0.573245
ko05164	Influenza A	102268660;102286502	2	57	12	366	0.582325
ko04512	ECM-receptor interaction	102287879	1	57	6	366	0.640628
ko00230	Purine metabolism	102270483	1	57	6	366	0.640628
ko04932	Non-alcoholic fatty liver disease (NAFLD)	102279268	1	57	6	366	0.640628
ko05213	Endometrial cancer	102268660	1	57	6	366	0.640628
ko05167	Kaposi sarcoma-associated herpesvirus infection	102268660	1	57	6	366	0.640628
ko05200	Pathways in cancer	102268590;102268660;102278818;102280007;102280425	5	57	35	366	0.665444
ko03460	Fanconi anemia pathway	102281850	1	57	7	366	0.697528
ko03022	Basal transcription factors	106700680	1	57	7	366	0.697528
ko05212	Pancreatic cancer	102268660	1	57	7	366	0.697528
ko05210	Colorectal cancer	102268660	1	57	7	366	0.697528
ko04620	Toll-like receptor signaling pathway	102281714	1	57	7	366	0.697528
ko04152	AMPK signaling pathway	102269141	1	57	7	366	0.697528
ko00240	Pyrimidine metabolism	102270483	1	57	7	366	0.697528
ko05224	Breast cancer	102268590	1	57	7	366	0.697528
ko04722	Neurotrophin signaling pathway	102284166	1	57	7	366	0.697528
ko04910	Insulin signaling pathway	102271262	1	57	7	366	0.697528
ko04261	Adrenergic signaling in cardiomyocytes	102272403	1	57	7	366	0.697528
ko04625	C-type lectin receptor signaling pathway	102272313	1	57	7	366	0.697528
ko05225	Hepatocellular carcinoma	102268590;102278818	2	57	16	366	0.743237
ko05418	Fluid shear stress and atherosclerosis	102278818	1	57	8	366	0.745553
ko04072	Phospholipase D signaling pathway	102285123	1	57	8	366	0.745553
ko05145	Toxoplasmosis	102268660	1	57	8	366	0.745553
ko05215	Prostate cancer	102268660	1	57	8	366	0.745553
ko04218	Cellular senescence	102285046	1	57	8	366	0.745553
ko03008	Ribosome biogenesis in eukaryotes	102267554	1	57	8	366	0.745553
ko03013	RNA transport	102276946	1	57	9	366	0.786066
ko05142	Chagas disease (American trypanosomiasis)	102280425	1	57	9	366	0.786066
ko05160	Hepatitis C	102282663	1	57	9	366	0.786066
ko04145	Phagosome	102278885	1	57	9	366	0.786066
ko05222	Small cell lung cancer	102268660	1	57	9	366	0.786066
ko05161	Hepatitis B	102268660	1	57	10	366	0.820223
ko05202	Transcriptional misregulation in cancers	102273101	1	57	10	366	0.820223
ko04144	Endocytosis	102276186;102285930	2	57	20	366	0.848919
ko04210	Apoptosis	102268660	1	57	11	366	0.849008
ko04024	cAMP signaling pathway	102265352	1	57	11	366	0.849008
ko04217	Necroptosis	102286502	1	57	11	366	0.849008
ko05169	Epstein-Barr virus infection	102270483	1	57	12	366	0.873251
ko05163	Human cytomegalovirus infection	102268660	1	57	13	366	0.89366
ko04080	Neuroactive ligand-receptor interaction	102280425	1	57	13	366	0.89366
ko04621	NOD-like receptor signaling pathway	102286502	1	57	13	366	0.89366
ko05203	Viral carcinogenesis	102287083	1	57	14	366	0.910831
ko05166	HTLV-I infection	102273101	1	57	15	366	0.92527
ko04151	PI3K-Akt signaling pathway	102268660	1	57	16	366	0.937406
ko04010	MAPK signaling pathway	102279268	1	57	16	366	0.937406
ko05168	Herpes simplex infection	102286502	1	57	17	366	0.9476
ko05165	Human papillomavirus infection	102278885	1	57	18	366	0.956158
