# Supplementary material for: Integrated Study of Transcriptome-wide m6A Methylome Reveals Novel Insights Into the Character and Function of m6A Methylation During Yak Adipocyte Differentiation
Source: Front Cell Dev Biol. 2021 Dec 3;9:689067. doi: 10.3389/fcell.2021.689067 (PMC8678508; doi:10.3389/fcell.2021.689067)
Supplement: Supplementary file 9 [file Table6.XLSX]

## Sheet: Sheet1
The top 20 KEGG enrichment pathways for differentially genes.
pathway_id	pathway_name	Genes	S gene number	TS gene number	B gene number	TB gene number	pvalue
ko04512	ECM-receptor interaction	AGRN;CD44;ITGA3;ITGA4;ITGA8;ITGB5;LAMA1;LAMA3;LAMA5;LAMB3;LAMC3;PRG4;SDC4;SPP1;THBS2;THBS3;TNN;TNXB	18	342	96	7840	1.27583e-07
ko04510	Focal adhesion	BCL2;CCND3;CECR2;FLT1;IGF1;ITGA3;ITGA4;ITGA8;ITGB5;LAMA1;LAMA3;LAMA5;LAMB3;LAMC3;LIMS2;LOC102268971;LOC102269868;LOC102283219;MST1;MYLK2;PAK6;PDGFRA;PIK3R1;PRG4;SPP1;THBS2;THBS3;TNN;TNXB	29	342	233	7840	2.72629e-07
ko04151	PI3K-Akt signaling pathway	ANGPT2;BCL2L11;BCL2;CCND3;DDIT4;FGF18;FGF1;FGF2;FLT1;FOXO3;GHR;IGF1;IL4R;IL6;ITGA3;ITGA4;ITGA8;ITGB5;LAMA1;LAMA3;LAMA5;LAMB3;LAMC3;LOC102269868;LOC102283219;OSMR;PDGFRA;PIK3R1;PKN3;PRG4;SPP1;THBS2;THBS3;TNN;TNXB;YWHAH	36	342	345	7840	8.17053e-07
ko04060	Cytokine-cytokine receptor interaction	ACKR3;ACVRL1;CRLF1;CXCL12;CXCL14;GHR;IL13RA1;IL1R1;IL1R2;IL1RAP;IL1RN;IL27RA;IL4R;IL6;INHBA;LIFR;OSMR;PLEKHA6;TGFBR2;THPO;TNFRSF4;TNFRSF6B	22	342	176	7840	7.33495e-06
ko05200	Pathways in cancer	ADCY5;AGTR1;BCL2L11;BCL2;BIRC5;CCND3;CDH1;CXCL12;EPAS1;FGF18;FGF1;FGF2;FOXO1;FZD2;FZD4;HIF1A;IGF1;IL13RA1;IL4R;IL6;ITGA3;JAG1;LAMA1;LAMA3;LAMA5;LAMB3;LAMC3;LOC102269868;LOC102283219;LRP6;MGST1;PDGFRA;PIK3R1;PLCG2;PLEKHA6;PTGER3;SLC2A1;STAT4;TCF7;TGFBR2;WNT10B;WNT2B;WNT5B;ZBTB16	44	342	526	7840	1.8574e-05
ko04630	Jak-STAT signaling pathway	AOX1;BCL2;CCND3;GHR;IL13RA1;IL27RA;IL4R;IL6;LIFR;LOC102269868;LOC102283219;OSMR;PDGFRA;PIK3R1;PLEKHA6;STAT4;THPO	17	342	125	7840	2.71746e-05
ko05205	Proteoglycans in cancer	ANK3;CD44;DCN;EZR;FGF2;FZD2;FZD4;HIF1A;IGF1;ITGB5;ITPR3;LOC102269868;LOC102283219;LUM;PIK3R1;PLCG2;PRG4;SDC4;TIMP3;WNT10B;WNT2B;WNT5B	22	342	204	7840	7.4786e-05
ko04066	HIF-1 signaling pathway	ANGPT2;BCL2;ENO2;FLT1;HIF1A;HK2;IGF1;IL6;LOC102269868;LOC102283219;PFKFB3;PIK3R1;PLCG2;SLC2A1	14	342	111	7840	0.000311504
ko04810	Regulation of actin cytoskeleton	BAIAP2;CECR2;CXCL12;DIAPH3;EZR;FAM46B;FGF18;FGF1;FGF2;IQGAP3;ITGA3;ITGA4;ITGA8;ITGB5;LIMS2;LOC102268971;LOC102269868;LOC102274241;LOC102283219;MYLK2;PAK6;PDGFRA;PIK3R1	23	342	242	7840	0.000345754
ko05165	Human papillomavirus infection	CCNA2;CCND3;FOXO1;FZD2;FZD4;HDAC4;ITGA3;ITGA4;ITGA8;ITGB5;JAG1;LAMA1;LAMA3;LAMA5;LAMB3;LAMC3;LOC102269868;LOC102283219;MFNG;PIK3R1;PRG4;SPP1;TCF7;THBS2;THBS3;TNN;TNXB;WNT10B;WNT2B;WNT5B	30	342	357	7840	0.000396622
ko04610	Complement and coagulation cascades	C1R;C1S;C3;C4A;CFB;F2RL2;LOC102265755;LOC102277263;MASP1;PRG4;TFPI2	11	342	78	7840	0.000522355
ko05226	Gastric cancer	BCL2;CDH1;FGF18;FGF1;FGF2;FZD2;FZD4;LOC102269868;LOC102283219;LRP6;PIK3R1;TCF7;TGFBR2;WNT10B;WNT2B;WNT5B	16	342	149	7840	0.000746416
ko04068	FoxO signaling pathway	BCL2L11;BCL6;BNIP3;CCNB1;CECR2;FOXG1;FOXO1;FOXO3;IGF1;IL6;KLF2;LOC102269868;LOC102283219;PIK3R1;TGFBR2	15	342	139	7840	0.00103051
ko04550	Signaling pathways regulating pluripotency of stem cells	FGF2;FZD2;FZD4;ID1;ID3;IGF1;INHBA;KLF4;LIFR;PIK3R1;SKIL;WNT10B;WNT2B;WNT5B	14	342	127	7840	0.00122205
ko05230	Central carbon metabolism in cancer	HIF1A;HK2;LOC102269868;LOC102283219;PDGFRA;PFKL;PIK3R1;SLC16A3;SLC2A1	9	342	62	7840	0.00134977
ko05206	MicroRNAs in cancer	BCL2L11;BCL2;CD44;CDC25B;CDC25C;DDIT4;EZH2;EZR;KIF23;LOC102269868;LOC102283219;PDGFRA;PLCG2;TIMP3;TNN;TNXB	16	342	158	7840	0.00140366
ko05224	Breast cancer	FGF18;FGF1;FGF2;FZD2;FZD4;IGF1;JAG1;LOC102269868;LOC102283219;LRP6;PIK3R1;TCF7;WNT10B;WNT2B;WNT5B	15	342	145	7840	0.00158549
ko01521	EGFR tyrosine kinase inhibitor resistance	BCL2L11;BCL2;FGF2;FOXO3;IGF1;IL6;LOC102269868;LOC102283219;PDGFRA;PIK3R1;PLCG2	11	342	93	7840	0.00228671
ko04640	Hematopoietic cell lineage	CD44;IL1R1;IL1R2;IL4R;IL6;ITGA3;ITGA4;THPO	8	342	56	7840	0.00274565
ko05218	Melanoma	CDH1;FGF18;FGF1;FGF2;IGF1;LOC102269868;LOC102283219;PDGFRA;PIK3R1	9	342	70	7840	0.0031878
