# Supplementary material for: Integrated Study of Transcriptome-wide m6A Methylome Reveals Novel Insights Into the Character and Function of m6A Methylation During Yak Adipocyte Differentiation
Source: Front Cell Dev Biol. 2021 Dec 3;9:689067. doi: 10.3389/fcell.2021.689067 (PMC8678508; doi:10.3389/fcell.2021.689067)
Supplement: Supplementary file 10 [file Table4.XLSX]

## Sheet: Sheet1
Clustered heat map for the top 100 most differentially expressed genes.
Chr	start	end	strand	gene_id	gene_name	transcript_id	GO	KEGG	KO_ENTRY	EC	Description	FPKM.Ad_1_input	FPKM.Ad_2_input	FPKM.Ad_3_input	FPKM.Pread0_1_input	FPKM.Pread0_2_input	FPKM.Pread0_3_input	fc	log2(fc)	pval	qval	regulation	significant
ChrNW_005396246.1	7	1236877	-	102281952	TMEM61	XM_005908148.2	GO:0016021(integral component of membrane)	NA	NA	NA	PREDICTED: LOW QUALITY PROTEIN: transmembrane protein 61 [Bos mutus]	0	0	0	1.19094	2.88914	0.042035	-inf	-inf	3.05749e-05	0.00610916	down	yes
ChrNW_005395027.1	334367	502892	+	102286479	MRAP2	XM_005897596.1	GO:0005783(endoplasmic reticulum);GO:0005886(plasma membrane);GO:0006112(energy reserve metabolic process);GO:0007631(feeding behavior);GO:0016021(integral component of membrane);GO:0031780(corticotropin hormone receptor binding);GO:0031781(type 3 melanocortin receptor binding);GO:0031782(type 4 melanocortin receptor binding);GO:0031783(type 5 melanocortin receptor binding);GO:0034394(protein loc…	NA	NA	NA	melanocortin-2 receptor accessory protein 2 isoform X1 [Bos indicus x Bos taurus]	0	0	0	1.0552	0.655573	0.271611	-inf	-inf	3.57896e-06	0.00121762	down	yes
ChrNW_005393396.1	3286580	3463729	+	102287019	TNN	XM_005890841.2	GO:0005178(integrin binding);GO:0007160(cell-matrix adhesion);GO:0007409(axonogenesis);GO:0009986(cell surface);GO:0016049(cell growth);GO:0016477(cell migration);GO:0042802(identical protein binding)	04151(PI3K-Akt signaling pathway);04512(ECM-receptor interaction);04510(Focal adhesion);05206(MicroRNAs in cancer);05165(Human papillomavirus infection)	K06252	NA	PREDICTED: tenascin-N [Bos mutus]	0	0	0	1.11131	0.768367	0	-inf	-inf	3.50027e-05	0.00657633	down	yes
ChrNW_005395698.1	242427	329759	-	106701118	KLF2	XM_014480017.1	GO:0000902(cell morphogenesis);GO:0001701(in utero embryonic development);GO:0003700(DNA binding transcription factor activity);GO:0005515(protein binding);GO:0005634(nucleus);GO:0006351(transcription, DNA-templated);GO:0032715(negative regulation of interleukin-6 production);GO:0035264(multicellular organism growth);GO:0036003(positive regulation of transcription from RNA polymerase II promoter …	04371(Apelin signaling pathway);04068(FoxO signaling pathway);05418(Fluid shear stress and atherosclerosis)	K17845	NA	PREDICTED: translation initiation factor IF-2-like, partial [Oryctolagus cuniculus]	1.52381	2.42876	2.09573	36.3107	26.0433	3.96024	0.0912067	-3.45472	5.99838e-05	0.00980618	down	yes
ChrNW_005396129.1	3455	976032	+	102268167	TNXB	XM_014480077.1	GO:0005178(integrin binding);GO:0005515(protein binding);GO:0005583(fibrillar collagen trimer);GO:0005622(intracellular);GO:0007155(cell adhesion);GO:0008201(heparin binding);GO:0030036(actin cytoskeleton organization);GO:0030198(extracellular matrix organization);GO:0032963(collagen metabolic process);GO:0048251(elastic fiber assembly)	04151(PI3K-Akt signaling pathway);04512(ECM-receptor interaction);04510(Focal adhesion);05206(MicroRNAs in cancer);05165(Human papillomavirus infection)	K06252	NA	PREDICTED: LOW QUALITY PROTEIN: tenascin-X, partial [Bos mutus]	0.263461	0.365891	0.115806	4.72545	4.20651	1.20182	0.0735322	-3.76548	3.07671e-06	0.00107582	down	yes
ChrNW_005396865.1	2655	334519	+	102287154	LAMA3	XM_014479149.1;XM_014479150.1	GO:0005102(receptor binding);GO:0005610(laminin-5 complex);GO:0007155(cell adhesion);GO:0030155(regulation of cell adhesion);GO:0030334(regulation of cell migration);GO:0035987(endodermal cell differentiation);GO:0045995(regulation of embryonic development);GO:0070062(extracellular exosome);GO:0070062(extracellular exosome)	04151(PI3K-Akt signaling pathway);04512(ECM-receptor interaction);04510(Focal adhesion);05200(Pathways in cancer);05222(Small cell lung cancer);05165(Human papillomavirus infection);05146(Amoebiasis);05145(Toxoplasmosis);05145(Toxoplasmosis)	K06240	NA	Laminin subunit alpha-3, partial [Bos mutus]	0.0566181	0.169512	0.0303982	1.7203	1.41598	0.330841	0.0739889	-3.75655	0.000190312	0.0236694	down	yes
ChrNW_005394655.1	4880	377854	+	102268951	RGS4	XM_014482760.1;XM_005909258.2	GO:0005634(nucleus);GO:0005737(cytoplasm);GO:0005737(cytoplasm)	NA	NA	NA	regulator of G-protein signaling 4 isoform X1 [Microcebus murinus]	0	0	0.028552	1.39368	1.24937	0.146398	0.0102357	-6.61025	0.000168126	0.0222776	down	yes
ChrNW_005396114.1	2895	400134	+	102282600	MEGF6	XM_005888890.1	GO:0005509(calcium ion binding);GO:0005515(protein binding);GO:0005575(cellular_component);GO:0005576(extracellular region);GO:0008150(biological_process)	NA	NA	NA	PREDICTED: multiple epidermal growth factor-like domains protein 6 [Bos mutus]	0.108076	0	0.02261	7.77539	7.03108	0.715246	0.00841956	-6.89204	3.92438e-07	0.0001976	down	yes
ChrNW_005396331.1	3093	178001	+	102264728	PSD4	XM_014476445.1	GO:0005086(ARF guanyl-nucleotide exchange factor activity);GO:0005543(phospholipid binding);GO:0016020(membrane);GO:0032012(regulation of ARF protein signal transduction);GO:0043547(positive regulation of GTPase activity)	04144(Endocytosis)	K12494	NA	PH and SEC7 domain-containing protein 4 isoform X2 [Bos indicus x Bos taurus]	0.222013	0.200996	0.194216	4.46	4.02823	0.485159	0.0687839	-3.86179	4.18756e-05	0.00753043	down	yes
ChrNW_005395052.1	28026	211759	-	102271039	ITPR3	XM_014476875.1	GO:0005220(inositol 1,4,5-trisphosphate-sensitive calcium-release channel activity);GO:0005654(nucleoplasm);GO:0005730(nucleolus);GO:0005789(endoplasmic reticulum membrane);GO:0005887(integral component of plasma membrane);GO:0007613(memory);GO:0035091(phosphatidylinositol binding);GO:0043235(receptor complex);GO:0048016(inositol phosphate-mediated signaling);GO:0050913(sensory perception of bitt…	04371(Apelin signaling pathway);04020(Calcium signaling pathway);04070(Phosphatidylinositol signaling system);04022(cGMP - PKG signaling pathway);04114(Oocyte meiosis);04210(Apoptosis);04218(Cellular senescence);04540(Gap junction);04611(Platelet activation);04621(NOD-like receptor signaling pathway);04625(C-type lectin receptor signaling pathway);04911(Insulin secretion);04922(Glucagon signaling…	K04960	NA	PREDICTED: LOW QUALITY PROTEIN: inositol 1,4,5-trisphosphate receptor type 3 [Bos mutus]	0.504073	0.676982	0.175403	13.961	12.7628	0.749961	0.0493728	-4.34014	1.50601e-05	0.0038689	down	yes
ChrNW_005394178.1	135912	231778	-	102264905	LOC102264905	XM_005887248.1	GO:0008146(sulfotransferase activity)	00534(Glycosaminoglycan biosynthesis - heparan sulfate / heparin)	K07809	EC:2.8.2.30	PREDICTED: heparan sulfate glucosamine 3-O-sulfotransferase 3B1 [Bos mutus]	0	0	0	3.85052	3.16301	0.074549	-inf	-inf	1.09834e-06	0.000445999	down	yes
ChrNW_005392944.1	1132414	1740845	+	102288265	NPBWR1	XM_005892010.2	GO:0007218(neuropeptide signaling pathway);GO:0008188(neuropeptide receptor activity);GO:0016021(integral component of membrane);GO:0019222(regulation of metabolic process)	04080(Neuroactive ligand-receptor interaction)	K05268	NA	PREDICTED: neuropeptides B/W receptor type 1 [Bos mutus]	0	0	0	1.2957	1.09879	0	-inf	-inf	0.000172661	0.0226401	down	yes
ChrNW_005393270.1	47581	1016598	-	102276600	MYLK2	XM_014479485.1	GO:0004687(myosin light chain kinase activity);GO:0005516(calmodulin binding);GO:0005524(ATP binding);GO:0005634(nucleus);GO:0005737(cytoplasm);GO:0006941(striated muscle contraction);GO:0007274(neuromuscular synaptic transmission);GO:0010628(positive regulation of gene expression);GO:0014816(skeletal muscle satellite cell differentiation);GO:0018107(peptidyl-threonine phosphorylation);GO:0032971…	04371(Apelin signaling pathway);04020(Calcium signaling pathway);04022(cGMP - PKG signaling pathway);04510(Focal adhesion);04810(Regulation of actin cytoskeleton);04611(Platelet activation);04921(Oxytocin signaling pathway);04270(Vascular smooth muscle contraction);04971(Gastric acid secretion)	K00907	EC:2.7.11.18	myosin light chain kinase 2, skeletal/cardiac muscle [Bos taurus]	0	0	0.111009	4.8653	4.58087	0.887383	0.0107426	-6.54052	8.31733e-06	0.00243485	down	yes
ChrNW_005393621.1	1331211	1540102	+	102282809	CSPG4	XM_005891770.2	GO:0000187(activation of MAPK activity);GO:0005622(intracellular);GO:0005887(integral component of plasma membrane);GO:0005925(focal adhesion);GO:0007169(transmembrane receptor protein tyrosine kinase signaling pathway);GO:0008283(cell proliferation);GO:0008347(glial cell migration);GO:0009986(cell surface);GO:0016477(cell migration);GO:0019901(protein kinase binding);GO:0035556(intracellular sig…	NA	NA	NA	PREDICTED: chondroitin sulfate proteoglycan 4 [Bos mutus]	2.06223	2.88207	3.46918	56.3194	54.3563	10.5475	0.0694048	-3.84882	6.21223e-07	0.00029743	down	yes
ChrNW_005395040.1	1495	1182191	+	102275512	RAB3B	XM_005894729.2	GO:0003924(GTPase activity);GO:0005525(GTP binding);GO:0005886(plasma membrane);GO:0007264(small GTPase mediated signal transduction);GO:0008021(synaptic vesicle);GO:0015031(protein transport);GO:0017157(regulation of exocytosis);GO:0018125(peptidyl-cysteine methylation);GO:0019003(GDP binding);GO:0019882(antigen processing and presentation);GO:0030141(secretory granule);GO:0031489(myosin V bindi…	NA	NA	NA	Ras-related protein Rab-3B, partial [Bos mutus]	2.19555	2.32026	2.53309	25.5228	24.9548	5.76994	0.125319	-2.99632	2.97378e-05	0.00610661	down	yes
ChrNW_005394204.1	62860	180976	-	102270258	PNPLA1	XM_005890502.1;XM_005890503.1	GO:0005737(cytoplasm);GO:0006629(lipid metabolic process);GO:0006629(lipid metabolic process)	NA	NA	NA	PREDICTED: patatin-like phospholipase domain-containing protein 1 isoform X1 [Bos mutus]	0	0	0.0237197	3.67951	3.72655	0.365584	0.00305208	-8.35599	1.56922e-06	0.000580981	down	yes
ChrNW_005393194.1	336597	768046	+	102274022	ADGRG6	XM_014479942.1;XM_014479941.1	GO:0004930(G-protein coupled receptor activity);GO:0007166(cell surface receptor signaling pathway);GO:0007186(G-protein coupled receptor signaling pathway);GO:0016021(integral component of membrane);GO:0016021(integral component of membrane)	NA	NA	NA	PREDICTED: G-protein coupled receptor 126 isoform X2 [Bos mutus]	0.635768	0.54005	0.242646	9.45991	9.49069	1.07217	0.0708426	-3.81924	2.55917e-05	0.00555428	down	yes
ChrNW_005393263.1	9626	569522	+	102283044	CCDC102B	XM_005903766.1	GO:0003774(motor activity);GO:0016459(myosin complex)	NA	NA	NA	PREDICTED: coiled-coil domain-containing protein 102B [Bos mutus]	0	0	0	1.87556	2.49384	0	-inf	-inf	5.76519e-05	0.00954898	down	yes
ChrNW_005398099.1	30	22156	+	102274764	FAIM2	XM_005896406.2	GO:0002931(response to ischemia);GO:0006915(apoptotic process);GO:0016021(integral component of membrane);GO:0021549(cerebellum development);GO:0021680(cerebellar Purkinje cell layer development);GO:0021681(cerebellar granular layer development);GO:0021702(cerebellar Purkinje cell differentiation);GO:0030054(cell junction);GO:0043523(regulation of neuron apoptotic process);GO:0043524(negative reg…	NA	NA	NA	protein lifeguard 2 [Bos taurus]	0.227185	0.201356	0.101754	3.37746	4.60524	0.254475	0.0643783	-3.95728	0.000155904	0.021071	down	yes
ChrNW_005395085.1	4769	648079	-	102276735	SEMA5B	XM_005893429.2	GO:0001755(neural crest cell migration);GO:0016021(integral component of membrane);GO:0030215(semaphorin receptor binding);GO:0030335(positive regulation of cell migration);GO:0045499(chemorepellent activity);GO:0048675(axon extension);GO:0048843(negative regulation of axon extension involved in axon guidance);GO:0050908(detection of light stimulus involved in visual perception);GO:0050919(negati…	04360(Axon guidance)	K06841	NA	PREDICTED: semaphorin-5B [Bos mutus]	0	0	0	2.5596	3.04885	0.009533	-inf	-inf	8.39154e-08	6.60205e-05	down	yes
ChrNW_005393044.1	262964	550756	+	102275091	PAK6	XM_005888938.1	GO:0000278(mitotic cell cycle);GO:0005524(ATP binding);GO:0005737(cytoplasm);GO:0007612(learning);GO:0007613(memory);GO:0007626(locomotory behavior);GO:0023014(signal transduction by protein phosphorylation)	04014(Ras signaling pathway);04012(ErbB signaling pathway);04510(Focal adhesion);04810(Regulation of actin cytoskeleton);04660(T cell receptor signaling pathway);04360(Axon guidance);05211(Renal cell carcinoma)	K05735	EC:2.7.11.1	PREDICTED: serine/threonine-protein kinase PAK 6 isoform X2 [Bos mutus]	0	0	0	1.37919	1.53651	0	-inf	-inf	2.2199e-05	0.00499002	down	yes
ChrNW_005393769.1	4562322	4563697	-	102285578	CDH6	XM_005887861.1	GO:0005509(calcium ion binding);GO:0005886(plasma membrane);GO:0007156(homophilic cell adhesion via plasma membrane adhesion molecules);GO:0007219(Notch signaling pathway);GO:0016021(integral component of membrane);GO:0070062(extracellular exosome)	NA	NA	NA	PREDICTED: cadherin-6 isoform X2 [Ovis aries musimon]	0.398789	0.116282	0.391968	8.07359	9.33047	0.69914	0.0501038	-4.31894	1.72214e-05	0.00433565	down	yes
ChrNW_005393584.1	513478	1206797	-	102271281	ADM2	XM_005903414.1	GO:0001525(angiogenesis);GO:0005179(hormone activity);GO:0005576(extracellular region);GO:0006468(protein phosphorylation);GO:0010628(positive regulation of gene expression);GO:0045766(positive regulation of angiogenesis)	NA	NA	NA	PREDICTED: ADM2 [Bos mutus]	0	0	0	2.81319	3.13348	0.241748	-inf	-inf	1.85002e-05	0.00449167	down	yes
ChrNW_005395687.1	29171	77119	-	102276317	FOXS1	XM_005887909.2	GO:0000981(RNA polymerase II transcription factor activity, sequence-specific DNA binding);GO:0001568(blood vessel development);GO:0005634(nucleus);GO:0006357(regulation of transcription by RNA polymerase II);GO:0040018(positive regulation of multicellular organism growth);GO:0043433(negative regulation of DNA binding transcription factor activity);GO:0043565(sequence-specific DNA binding);GO:005…	NA	NA	NA	PREDICTED: forkhead box protein S1 [Ceratotherium simum simum]	0.404005	0.241162	3.04971	22.5358	23.415	6.39915	0.0705803	-3.82459	2.08496e-05	0.00493304	down	yes
ChrNW_005393402.1	1552676	1993716	+	102267761	TIAM2	XM_014476931.1	GO:0005089(Rho guanyl-nucleotide exchange factor activity);GO:0005096(GTPase activator activity);GO:0005737(cytoplasm);GO:0016020(membrane);GO:0035023(regulation of Rho protein signal transduction);GO:0035556(intracellular signal transduction);GO:0043547(positive regulation of GTPase activity);GO:0070062(extracellular exosome)	NA	NA	NA	PREDICTED: T-lymphoma invasion and metastasis-inducing protein 2 [Bos mutus]	1.16546	1.00226	1.36304	9.51351	9.46101	4.40672	0.151008	-2.7273	1.85547e-05	0.00449167	down	yes
ChrNW_005395216.1	268939	344993	+	102265022	ARAP3	XM_005910493.2	GO:0001726(ruffle);GO:0005096(GTPase activator activity);GO:0005547(phosphatidylinositol-3,4,5-trisphosphate binding);GO:0005737(cytoplasm);GO:0007165(signal transduction);GO:0008360(regulation of cell shape);GO:0030027(lamellipodium);GO:0030336(negative regulation of cell migration);GO:0035021(negative regulation of Rac protein signal transduction);GO:0035024(negative regulation of Rho protein s…	04015(Rap1 signaling pathway);04024(cAMP signaling pathway);04144(Endocytosis)	K12490	NA	PREDICTED: LOW QUALITY PROTEIN: arf-GAP with Rho-GAP domain, ANK repeat and PH domain-containing protein 3 [Bos mutus]	0.170781	0.109549	0.17424	2.19247	2.29618	0.761784	0.0865776	-3.52986	5.56355e-05	0.00933787	down	yes
ChrNW_005393278.1	790910	930956	+	102266633	TCF7	XM_014476555.1	GO:0016055(Wnt signaling pathway)	04310(Wnt signaling pathway);04390(Hippo signaling pathway);04520(Adherens junction);04916(Melanogenesis);05200(Pathways in cancer);05210(Colorectal cancer);05225(Hepatocellular carcinoma);05226(Gastric cancer);05216(Thyroid cancer);05221(Acute myeloid leukemia);05217(Basal cell carcinoma);05215(Prostate cancer);05213(Endometrial cancer);05224(Breast cancer);05412(Arrhythmogenic right ventricular…	K02620	NA	PREDICTED: LOW QUALITY PROTEIN: transcription factor 7 [Bos mutus]	0.633343	0.956612	1.20105	7.59597	8.44768	3.23869	0.144744	-2.78842	0.000112813	0.0159598	down	yes
ChrNW_005394153.1	83888	629470	-	102270067	AQP1	XM_005889140.2	GO:0003094(glomerular filtration);GO:0003097(renal water transport);GO:0005223(intracellular cGMP activated cation channel activity);GO:0005267(potassium channel activity);GO:0005372(water transmembrane transporter activity);GO:0005634(nucleus);GO:0005886(plasma membrane);GO:0005887(integral component of plasma membrane);GO:0005903(brush border);GO:0006182(cGMP biosynthetic process);GO:0006833(wa…	04924(Renin secretion);04976(Bile secretion);04964(Proximal tubule bicarbonate reclamation)	K09864	NA	Aquaporin-1, partial [Bos mutus]	0.119767	0.178402	1.19687	4.77705	4.42528	9.39794	0.0803772	-3.63707	5.03058e-05	0.00879514	down	yes
ChrNW_005394106.1	1971835	2011578	-	102286579	CDC20	XM_014478996.1	GO:0005654(nucleoplasm);GO:0005680(anaphase-promoting complex);GO:0005737(cytoplasm);GO:0008022(protein C-terminus binding);GO:0010997(anaphase-promoting complex binding);GO:0019899(enzyme binding);GO:0031145(anaphase-promoting complex-dependent catabolic process);GO:0031915(positive regulation of synaptic plasticity);GO:0040020(regulation of meiotic nuclear division);GO:0050790(regulation of cat…	04120(Ubiquitin mediated proteolysis);04110(Cell cycle);04114(Oocyte meiosis);05203(Viral carcinogenesis);05166(HTLV-I infection)	K03363	NA	cell division cycle protein 20 homolog isoform X1 [Felis catus]	0.310538	0.183747	0.293521	3.18415	2.61632	7.18832	0.0606528	-4.04328	3.0077e-05	0.00610661	down	yes
ChrNW_005392947.1	23397	1623138	+	102282161	EEF1A2	XM_005911319.2;XM_005911318.2	GO:0003746(translation elongation factor activity);GO:0003924(GTPase activity);GO:0005525(GTP binding);GO:0005622(intracellular);GO:0005634(nucleus);GO:0005853(eukaryotic translation elongation factor 1 complex);GO:0006414(translational elongation);GO:0019901(protein kinase binding);GO:0043065(positive regulation of apoptotic process);GO:0043209(myelin sheath);GO:0090218(positive regulation of li…	03013(RNA transport);05134(Legionellosis);05134(Legionellosis)	K03231	NA	hypothetical protein A6R68_18732, partial [Neotoma lepida]	0	0	0.103241	1.18916	1.13904	3.39446	0.0180408	-5.79259	0.000181722	0.023342	down	yes
ChrNW_005396236.1	5	308606	+	102272590	CENPF	XM_005901279.2	GO:0000278(mitotic cell cycle);GO:0000776(kinetochore);GO:0000922(spindle pole);GO:0001822(kidney development);GO:0005635(nuclear envelope);GO:0005654(nucleoplasm);GO:0005737(cytoplasm);GO:0005813(centrosome);GO:0005930(axoneme);GO:0008022(protein C-terminus binding);GO:0008134(transcription factor binding);GO:0010389(regulation of G2/M transition of mitotic cell cycle);GO:0015031(protein transpo…	NA	NA	NA	PREDICTED: centromere protein F [Bos mutus]	0.093977	0.055097	0.120987	0.614284	0.902244	1.90963	0.0788233	-3.66523	1.43675e-05	0.00376787	down	yes
ChrNW_005394769.1	187295	316294	-	102265890	CENPA	XM_005895706.1	GO:0000786(nucleosome);GO:0003677(DNA binding);GO:0005634(nucleus);GO:0046982(protein heterodimerization activity);GO:0000777(condensed chromosome kinetochore)	NA	NA	NA	PREDICTED: histone H3-like centromeric protein A isoform X2 [Bos mutus]	0	0	0.034498	0.352269	0.691514	1.53858	0.0133591	-6.22604	0.000144376	0.0199714	down	yes
ChrNW_005394029.1	1282554	1462183	+	102268705	ASPM	XM_005897217.2;XM_005897216.2	GO:0001764(neuron migration);GO:0002052(positive regulation of neuroblast proliferation);GO:0005516(calmodulin binding);GO:0005634(nucleus);GO:0005737(cytoplasm);GO:0007283(spermatogenesis);GO:0008584(male gonad development);GO:0021873(forebrain neuroblast division);GO:0021987(cerebral cortex development);GO:0030496(midbody);GO:0036449(microtubule minus-end);GO:0045665(negative regulation of neur…	NA	NA	NA	PREDICTED: abnormal spindle-like microcephaly-associated protein isoform X3 [Bos mutus]	0.110809	0.056497	0.113613	0.697114	0.813878	2.4868	0.0702685	-3.83098	7.03049e-06	0.00215853	down	yes
ChrNW_005393912.1	1422690	1499782	+	102271603	LOC102271603	XM_005909992.2;XM_014483038.1	GO:0005509(calcium ion binding);GO:0005544(calcium-dependent phospholipid binding);GO:0007596(blood coagulation);GO:0007596(blood coagulation)	NA	NA	NA	PREDICTED: annexin A8 isoform X2 [Bos mutus]	1.39419	0.880618	3.14106	12.253	13.4405	55.0801	0.0670501	-3.89862	3.75297e-07	0.000196843	down	yes
ChrNW_005395531.1	207	787592	+	102286737	KIF20A	XM_005891708.2	GO:0000281(mitotic cytokinesis);GO:0000910(cytokinesis);GO:0000920(cell separation after cytokinesis);GO:0001578(microtubule bundle formation);GO:0003777(microtubule motor activity);GO:0005524(ATP binding);GO:0005794(Golgi apparatus);GO:0005819(spindle);GO:0005871(kinesin complex);GO:0005874(microtubule);GO:0007018(microtubule-based movement);GO:0008017(microtubule binding);GO:0015031(protein tra…	NA	NA	NA	PREDICTED: kinesin-like protein KIF20A [Bos mutus]	0.067519	0.31874	0.522417	1.92643	2.50772	8.33226	0.0711771	-3.81244	6.58782e-05	0.0106317	down	yes
ChrNW_005393523.1	2987597	2988018	+	102276840	LGI2	XM_005897082.2	GO:0005576(extracellular region)	NA	NA	NA	Leucine-rich repeat LGI family member 2, partial [Bos mutus]	0.230258	0.3966	3.05227	16.9834	17.7515	16.5275	0.0717703	-3.80047	6.68092e-06	0.00210285	down	yes
ChrNW_005395903.1	635863	865389	-	102266712	ITGA3	XM_005890331.2	GO:0001764(neuron migration);GO:0002020(protease binding);GO:0005925(focal adhesion);GO:0007155(cell adhesion);GO:0007229(integrin-mediated signaling pathway);GO:0007613(memory);GO:0009897(external side of plasma membrane);GO:0016323(basolateral plasma membrane);GO:0017015(regulation of transforming growth factor beta receptor signaling pathway);GO:0030111(regulation of Wnt signaling pathway);GO:…	04151(PI3K-Akt signaling pathway);04512(ECM-receptor interaction);04510(Focal adhesion);04810(Regulation of actin cytoskeleton);04640(Hematopoietic cell lineage);05200(Pathways in cancer);05222(Small cell lung cancer);05410(Hypertrophic cardiomyopathy (HCM));05412(Arrhythmogenic right ventricular cardiomyopathy (ARVC));05414(Dilated cardiomyopathy (DCM));05165(Human papillomavirus infection)	K06482	NA	Integrin alpha-3 [Bos mutus]	11.6711	12.4746	32.9849	110.376	110.644	94.9084	0.180834	-2.46726	8.16055e-05	0.0122292	down	yes
ChrNW_005393029.1	2436119	2700026	-	102269209	GPR83	XM_005906924.1	GO:0004930(G-protein coupled receptor activity);GO:0004983(neuropeptide Y receptor activity);GO:0005887(integral component of plasma membrane);GO:0007166(cell surface receptor signaling pathway);GO:0007186(G-protein coupled receptor signaling pathway);GO:0007218(neuropeptide signaling pathway);GO:0051384(response to glucocorticoid)	04080(Neuroactive ligand-receptor interaction)	K04210	NA	PREDICTED: probable G-protein coupled receptor 83 [Bos mutus]	2.29964	2.1111	4.79371	30.2591	31.2496	19.7461	0.113279	-3.14205	1.22007e-06	0.000479945	down	yes
ChrNW_005393943.1	109383	892185	+	102283050	MFSD2A	XM_014481170.1	GO:0005548(phospholipid transporter activity);GO:0005737(cytoplasm);GO:0005887(integral component of plasma membrane);GO:0015293(symporter activity);GO:0015908(fatty acid transport);GO:0015914(phospholipid transport);GO:0045056(transcytosis);GO:0055085(transmembrane transport);GO:0060856(establishment of blood-brain barrier);GO:1990379(lipid transport across blood brain barrier)	NA	NA	NA	sodium-dependent lysophosphatidylcholine symporter 1 isoform X1 [Bos taurus]	1.33559	1.42809	1.54455	9.08637	10.2464	7.60383	0.159939	-2.6444	9.47637e-05	0.0140339	down	yes
ChrNW_005393200.1	275007	480725	+	102281624	KCNK5	XM_005896422.1;XM_005896423.2	GO:0005249(voltage-gated potassium channel activity);GO:0005887(integral component of plasma membrane);GO:0022841(potassium ion leak channel activity);GO:0030322(stabilization of membrane potential);GO:0071805(potassium ion transmembrane transport);GO:0071805(potassium ion transmembrane transport)	04974(Protein digestion and absorption);04742(Taste transduction);04742(Taste transduction)	K04916	NA	PREDICTED: potassium channel subfamily K member 5 isoform X2 [Bos mutus]	0.181375	0.18025	0.359837	2.42588	2.77349	1.84194	0.102461	-3.28685	0.000119115	0.0166602	down	yes
ChrNW_005393601.1	794474	968518	+	102277777	CIT	XM_005897411.2;XM_005897412.2	GO:0000910(cytokinesis);GO:0004674(protein serine/threonine kinase activity);GO:0005515(protein binding);GO:0005524(ATP binding);GO:0005829(cytosol);GO:0006468(protein phosphorylation);GO:0016020(membrane);GO:0017124(SH3 domain binding);GO:0030165(PDZ domain binding);GO:0032467(positive regulation of cytokinesis);GO:0035556(intracellular signal transduction);GO:0046872(metal ion binding);GO:00486…	NA	NA	NA	PREDICTED: citron Rho-interacting kinase isoform X2 [Bos mutus]	0.15566	0.13975	0.108233	0.870497	1.17071	1.63284	0.109863	-3.18622	7.64222e-05	0.0115904	down	yes
ChrNW_005395860.1	301991	417898	-	102272961	MKI67	XM_014479249.1	GO:0000775(chromosome, centromeric region);GO:0000793(condensed chromosome);GO:0005730(nucleolus);GO:0005737(cytoplasm);GO:0008022(protein C-terminus binding);GO:0016020(membrane);GO:0072574(hepatocyte proliferation);GO:1990705(cholangiocyte proliferation)	NA	NA	NA	PREDICTED: antigen KI-67 [Bos mutus]	0.276429	0.473078	0.354482	4.50617	4.50919	5.32482	0.0769857	-3.69927	1.1822e-08	1.35286e-05	down	yes
ChrNW_005395903.1	767334	770891	+	102274580	SPP1	XM_005897794.2;XM_014478805.1;XM_014478804.1	GO:0001649(osteoblast differentiation);GO:0005125(cytokine activity);GO:0005576(extracellular region);GO:0005615(extracellular space);GO:0007155(cell adhesion);GO:0031214(biomineral tissue development);GO:0045780(positive regulation of bone resorption);GO:0050840(extracellular matrix binding);GO:0050840(extracellular matrix binding)	04371(Apelin signaling pathway);04151(PI3K-Akt signaling pathway);04512(ECM-receptor interaction);04510(Focal adhesion);04620(Toll-like receptor signaling pathway);05165(Human papillomavirus infection);05165(Human papillomavirus infection)	K06250	NA	osteopontin isoform X1 [Bos taurus]	9.19515	9.97166	8.5382	71.3532	70.6801	103.27	0.112942	-3.14635	2.84377e-07	0.000162716	down	yes
ChrNW_005393337.1	4956374	5081980	+	102271809	TROAP	XM_005896396.2;XM_014478421.1	GO:0005515(protein binding);GO:0005737(cytoplasm);GO:0007155(cell adhesion);GO:0007155(cell adhesion)	NA	NA	NA	PREDICTED: tastin isoform X1 [Bos mutus]	0	0	0.0528229	0.969675	0.772151	1.21858	0.0178432	-5.80849	0.000157346	0.021071	down	yes
ChrNW_005393715.1	230607	420064	+	102268381	KRT6A	XM_014481914.1;XM_014481915.1	GO:0005198(structural molecule activity);GO:0045095(keratin filament);GO:0045095(keratin filament)	NA	NA	NA	PREDICTED: keratin, type II cytoskeletal 6C isoform X2 [Bos mutus]	177.09	120.269	0	0	0	0	inf	inf	1.03734e-08	1.3058e-05	up	yes
ChrNW_005394464.1	146252	1407017	-	102275682	MOBP	XM_014482911.1;XM_005909646.2;XM_014482912.1	GO:0003779(actin binding);GO:0005737(cytoplasm);GO:0005739(mitochondrion);GO:0017022(myosin binding);GO:0017137(Rab GTPase binding);GO:0019911(structural constituent of myelin sheath);GO:0030050(vesicle transport along actin filament);GO:0030864(cortical actin cytoskeleton);GO:0043209(myelin sheath);GO:0007399(nervous system development);GO:0007399(nervous system development)	NA	NA	NA	myelin-associated oligodendrocyte basic protein isoform X2 [Bos indicus x Bos taurus]	4.00659	3.06979	0	0	0	0	inf	inf	1.8066e-07	0.000113708	up	yes
ChrNW_005395598.1	3950	96958	+	102286782	NDUFA4L2	XM_005901699.2	GO:0016021(integral component of membrane)	00190(Oxidative phosphorylation);04723(Retrograde endocannabinoid signaling);04714(Thermogenesis);05010(Alzheimer disease);05012(Parkinson disease);05016(Huntington disease);04932(Non-alcoholic fatty liver disease (NAFLD))	K03948	NA	PREDICTED: NADH dehydrogenase [ubiquinone] 1 alpha subcomplex subunit 4-like 2 [Bos mutus]	365.386	397.924	95.3839	0.743961	0.604388	0.910351	380.172	8.57051	1.68645e-20	2.12291e-16	up	yes
ChrNW_005392994.1	383236	1082759	+	102266058	CD163	XM_005908318.2	GO:0005044(scavenger receptor activity);GO:0005576(extracellular region);GO:0005886(plasma membrane);GO:0006898(receptor-mediated endocytosis);GO:0006953(acute-phase response);GO:0016021(integral component of membrane)	NA	NA	NA	PREDICTED: scavenger receptor cysteine-rich type 1 protein M130 isoform X2 [Bos mutus]	1.85661	2.11458	0.414101	0	0	0	inf	inf	5.15749e-10	8.11531e-07	up	yes
ChrNW_005395903.1	1135433	1178353	-	102275994	STC1	XM_005899024.2	GO:0001886(endothelial cell morphogenesis);GO:0003421(growth plate cartilage axis specification);GO:0005179(hormone activity);GO:0005615(extracellular space);GO:0005634(nucleus);GO:0005737(cytoplasm);GO:0006874(cellular calcium ion homeostasis);GO:0010596(negative regulation of endothelial cell migration);GO:0035988(chondrocyte proliferation);GO:0044070(regulation of anion transport);GO:0051926(n…	NA	NA	NA	PREDICTED: stanniocalcin-1 [Ovis aries musimon]	1.38113	1.68632	0.186519	0	0	0	inf	inf	2.70295e-08	2.61729e-05	up	yes
ChrNW_005394624.1	1833297	2028765	-	102285482	DDIT4	XM_005888692.2	GO:0001666(response to hypoxia);GO:0001764(neuron migration);GO:0005737(cytoplasm);GO:0005739(mitochondrion);GO:0005829(cytosol);GO:0007420(brain development);GO:0008283(cell proliferation);GO:0010801(negative regulation of peptidyl-threonine phosphorylation);GO:0030182(neuron differentiation);GO:0032007(negative regulation of TOR signaling);GO:0033137(negative regulation of peptidyl-serine phosp…	04151(PI3K-Akt signaling pathway);04150(mTOR signaling pathway);04140(Autophagy - animal);05206(MicroRNAs in cancer)	K08270	NA	DNA damage-inducible transcript 4 protein-like protein [Camelus ferus]	179.438	207.672	52.5312	23.6238	28.1098	11.8923	6.90979	2.78864	0.000185362	0.0235691	up	yes
ChrNW_005393552.1	1265101	2202089	+	102277996	SLC16A3	XM_005905363.2	GO:0005887(integral component of plasma membrane);GO:0015129(lactate transmembrane transporter activity);GO:0015629(actin cytoskeleton);GO:0031965(nuclear membrane);GO:0035879(plasma membrane lactate transport)	05230(Central carbon metabolism in cancer)	K08180	NA	monocarboxylate transporter 4 [Bos taurus]	9.50987	8.29977	1.1197	0.152454	0.154217	0.039513	54.68	5.77294	2.67771e-07	0.00016051	up	yes
ChrNW_005397713.1	560	104699	+	102273105	ITGA8	XM_005910374.2	GO:0001656(metanephros development);GO:0005783(endoplasmic reticulum);GO:0005925(focal adhesion);GO:0007160(cell-matrix adhesion);GO:0007229(integrin-mediated signaling pathway);GO:0007613(memory);GO:0008305(integrin complex);GO:0009986(cell surface);GO:0030030(cell projection organization);GO:0030198(extracellular matrix organization);GO:0030511(positive regulation of transforming growth factor …	04151(PI3K-Akt signaling pathway);04512(ECM-receptor interaction);04514(Cell adhesion molecules (CAMs));04510(Focal adhesion);04810(Regulation of actin cytoskeleton);05410(Hypertrophic cardiomyopathy (HCM));05412(Arrhythmogenic right ventricular cardiomyopathy (ARVC));05414(Dilated cardiomyopathy (DCM));05165(Human papillomavirus infection)	K06584	NA	Integrin alpha-8, partial [Bos mutus]	32.9918	29.1277	2.3885	0.080817	0	0.257925	190.434	7.57315	3.5602e-08	3.20113e-05	up	yes
ChrNW_005433969.1	1	5278	+	102287919	IL6	XM_005901249.2	GO:0001781(neutrophil apoptotic process);GO:0002384(hepatic immune response);GO:0002675(positive regulation of acute inflammatory response);GO:0005125(cytokine activity);GO:0005138(interleukin-6 receptor binding);GO:0005615(extracellular space);GO:0005896(interleukin-6 receptor complex);GO:0006953(acute-phase response);GO:0008083(growth factor activity);GO:0009611(response to wounding);GO:0009897…	04630(Jak-STAT signaling pathway);04668(TNF signaling pathway);04066(HIF-1 signaling pathway);04068(FoxO signaling pathway);04151(PI3K-Akt signaling pathway);04060(Cytokine-cytokine receptor interaction);04218(Cellular senescence);04640(Hematopoietic cell lineage);04620(Toll-like receptor signaling pathway);04621(NOD-like receptor signaling pathway);04623(Cytosolic DNA-sensing pathway);04625(C-ty…	K05405	NA	PREDICTED: interleukin-6 [Bos mutus]	18.6163	17.4116	1.55692	0.348785	0.238082	0.455717	36.0497	5.17191	6.37957e-07	0.00029743	up	yes
ChrNW_005395362.1	467277	937334	+	102265117	RSPO3	XM_005891941.2	GO:0001974(blood vessel remodeling);GO:0002040(sprouting angiogenesis);GO:0005576(extracellular region);GO:0008201(heparin binding);GO:0016055(Wnt signaling pathway);GO:2000052(positive regulation of non-canonical Wnt signaling pathway)	NA	NA	NA	R-spondin-3 precursor [Bos taurus]	57.1146	49.9501	1.0899	1.67808	1.78398	0.375218	28.1852	4.81687	3.12433e-05	0.00611551	up	yes
ChrNW_005393942.1	155310	1026606	-	102268247	TGM3	XM_005893928.2	GO:0003810(protein-glutamine gamma-glutamyltransferase activity);GO:0005509(calcium ion binding);GO:0005737(cytoplasm);GO:0018149(peptide cross-linking);GO:0030216(keratinocyte differentiation);GO:0031234(extrinsic component of cytoplasmic side of plasma membrane);GO:0043163(cell envelope organization);GO:0051262(protein tetramerization);GO:0070062(extracellular exosome)	NA	NA	NA	PREDICTED: protein-glutamine gamma-glutamyltransferase E [Bos mutus]	6.75958	6.45019	0.045404	0	0	0.015887	834.341	9.70449	9.47459e-08	7.01566e-05	up	yes
ChrNW_005395314.1	285049	899833	-	102268651	KRT5	XM_005911698.2	GO:0005198(structural molecule activity);GO:0005634(nucleus);GO:0005739(mitochondrion);GO:0005886(plasma membrane);GO:0045095(keratin filament);GO:0070062(extracellular exosome);GO:0097110(scaffold protein binding)	NA	NA	NA	PREDICTED: LOW QUALITY PROTEIN: keratin, type II cytoskeletal 5 [Bos mutus]	2.32106	2.17332	0	0	0	0	inf	inf	2.11617e-05	0.00493304	up	yes
ChrNW_005393430.1	1524118	1594099	-	102273665	LOC102273665	XM_014481903.1	GO:0005198(structural molecule activity);GO:0045095(keratin filament)	NA	NA	NA	PREDICTED: keratin, type II cytoskeletal 6A [Bos mutus]	1.52849	1.42541	0	0	0	0	inf	inf	0.000112839	0.0159598	up	yes
ChrNW_005393912.1	3936	1499782	+	102280992	P4HA3	XM_005903214.2	GO:0004656(procollagen-proline 4-dioxygenase activity);GO:0005506(iron ion binding);GO:0005788(endoplasmic reticulum lumen);GO:0016702(oxidoreductase activity, acting on single donors with incorporation of molecular oxygen, incorporation of two atoms of oxygen);GO:0019511(peptidyl-proline hydroxylation);GO:0031418(L-ascorbic acid binding);GO:0055114(oxidation-reduction process)	00330(Arginine and proline metabolism)	K00472	EC:1.14.11.2	prolyl 4-hydroxylase subunit alpha-3 precursor [Bos taurus]	349.58	330.85	62.1432	9.97567	10.094	26.1164	16.0779	4.007	3.37968e-07	0.000184972	up	yes
ChrNW_005395599.1	7	474080	-	102277947	ZBTB16	XM_005891907.2	GO:0000122(negative regulation of transcription by RNA polymerase II);GO:0000980(RNA polymerase II distal enhancer sequence-specific DNA binding);GO:0001823(mesonephros development);GO:0005730(nucleolus);GO:0007417(central nervous system development);GO:0008285(negative regulation of cell proliferation);GO:0009880(embryonic pattern specification);GO:0009952(anterior/posterior pattern specificatio…	05200(Pathways in cancer);05202(Transcriptional misregulation in cancers);05221(Acute myeloid leukemia)	K10055	NA	PREDICTED: zinc finger and BTB domain-containing protein 16 [Bos mutus]	15.8116	16.3686	2.77646	0	0.018836	0	1855.84	10.8579	9.58475e-17	6.03264e-13	up	yes
ChrNW_005392873.1	37508	2356492	-	102287193	BNIP3	XM_005908095.1	GO:0005635(nuclear envelope);GO:0008626(granzyme-mediated apoptotic signaling pathway);GO:0010637(negative regulation of mitochondrial fusion);GO:0016239(positive regulation of macroautophagy);GO:0031307(integral component of mitochondrial outer membrane);GO:0035694(mitochondrial protein catabolic process);GO:0042803(protein homodimerization activity);GO:0043066(negative regulation of apoptotic p…	04068(FoxO signaling pathway);04140(Autophagy - animal);04137(Mitophagy - animal);05134(Legionellosis)	K15464	NA	PREDICTED: BCL2/adenovirus E1B 19 kDa protein-interacting protein 3 [Bos mutus]	104.798	107.198	23.6803	7.04355	5.67316	6.53332	12.2429	3.61388	9.94277e-07	0.000417199	up	yes
ChrNW_005395214.1	103920	1194733	-	102268521	GCLC	XM_014476873.1	GO:0000287(magnesium ion binding);GO:0004357(glutamate-cysteine ligase activity);GO:0005829(cytosol);GO:0006534(cysteine metabolic process);GO:0006536(glutamate metabolic process);GO:0006750(glutathione biosynthetic process);GO:0006979(response to oxidative stress);GO:0008637(apoptotic mitochondrial changes);GO:0009408(response to heat);GO:0009410(response to xenobiotic stimulus);GO:0009725(respo…	00270(Cysteine and methionine metabolism);00480(Glutathione metabolism);04216(Ferroptosis)	K11204	EC:6.3.2.2	PREDICTED: glutamate--cysteine ligase catalytic subunit [Bos mutus]	37.5639	41.5881	4.23683	2.45966	1.91421	5.56058	8.3939	3.06934	0.000103393	0.0151338	up	yes
ChrNW_005394821.1	88222	370903	-	gene21605	LOC102281019	gene21605	GO:0005783(endoplasmic reticulum)	NA	NA	NA	PREDICTED: uncharacterized protein LOC102265623 [Bos mutus]	108.137	110.89	0.304184	0	0	0	inf	inf	9.98082e-12	2.09398e-08	up	yes
ChrNW_005393665.1	654187	976618	-	102266137	PTX3	XM_005909325.2	GO:0001849(complement component C1q binding)	00564(Glycerophospholipid metabolism);00565(Ether lipid metabolism);04144(Endocytosis);04912(GnRH signaling pathway)	K01115	EC:3.1.4.4	PREDICTED: pentraxin-related protein PTX3 [Bos mutus]	42.613	43.9424	0.421445	0	0.171943	0	505.847	8.98256	1.48988e-06	0.000568321	up	yes
ChrNW_005393111.1	215146	215879	+	102273368	LOC102273368	XM_005907010.2	GO:0005198(structural molecule activity);GO:0045095(keratin filament)	NA	NA	NA	PREDICTED: keratin, type II cytoskeletal 6A [Bos mutus]	40.7762	41.4143	0	0.03239	0	0	2537.53	11.3092	2.11433e-06	0.000760432	up	yes
ChrNW_005394088.1	37113	1593914	-	102281909	PLXDC1	XM_005898058.1	GO:0001525(angiogenesis);GO:0005737(cytoplasm);GO:0005886(plasma membrane);GO:0016021(integral component of membrane);GO:0043235(receptor complex)	NA	NA	NA	PREDICTED: plexin domain-containing protein 1 [Bos mutus]	11.2586	11.582	0	0.141141	0.066442	0.066917	83.2077	6.37865	0.000110447	0.0159598	up	yes
ChrNW_005396597.1	12	27929	+	102287995	PTGS1	XM_014478016.1	GO:0001750(photoreceptor outer segment);GO:0004601(peroxidase activity);GO:0004666(prostaglandin-endoperoxide synthase activity);GO:0005789(endoplasmic reticulum membrane);GO:0005794(Golgi apparatus);GO:0006954(inflammatory response);GO:0006979(response to oxidative stress);GO:0008217(regulation of blood pressure);GO:0019371(cyclooxygenase pathway);GO:0020037(heme binding);GO:0042127(regulation o…	00590(Arachidonic acid metabolism);04611(Platelet activation);04923(Regulation of lipolysis in adipocyte);04726(Serotonergic synapse)	K00509	EC:1.14.99.1	prostaglandin G/H synthase 1 isoform X2 [Bubalus bubalis]	14.4778	16.4135	0.292763	0.119601	0.047076	0.089358	121.796	6.92832	6.54744e-08	5.49461e-05	up	yes
ChrNW_005394873.1	29534	1062289	-	102285646	NR5A2	XM_005902056.2	GO:0000976(transcription regulatory region sequence-specific DNA binding);GO:0000978(RNA polymerase II proximal promoter sequence-specific DNA binding);GO:0000980(RNA polymerase II distal enhancer sequence-specific DNA binding);GO:0003682(chromatin binding);GO:0003707(steroid hormone receptor activity);GO:0004879(nuclear receptor activity);GO:0005543(phospholipid binding);GO:0005737(cytoplasm);GO…	04950(Maturity onset diabetes of the young)	K08027	NA	nuclear receptor subfamily 5 group A member 2 isoform X3 [Bos taurus]	1.50302	1.6497	0	0	0	0	inf	inf	2.86827e-05	0.00609143	up	yes
ChrNW_005393499.1	28216	520383	-	102278833	SFRP4	XM_005886666.1	GO:0002092(positive regulation of receptor internalization);GO:0004930(G-protein coupled receptor activity);GO:0005615(extracellular space);GO:0005634(nucleus);GO:0005737(cytoplasm);GO:0007186(G-protein coupled receptor signaling pathway);GO:0007275(multicellular organism development);GO:0008285(negative regulation of cell proliferation);GO:0009986(cell surface);GO:0010628(positive regulation of …	04310(Wnt signaling pathway)	K02185	NA	Secreted frizzled-related protein 4, partial [Bos mutus]	419.345	462.55	1.04062	3.60129	3.52934	0.070009	122.619	6.93804	3.77532e-05	0.00698878	up	yes
ChrNW_005394095.1	924765	1026208	+	102285405	CXCL14	XM_005890395.2	GO:0005576(extracellular region);GO:0005794(Golgi apparatus);GO:0006955(immune response);GO:0007267(cell-cell signaling);GO:0008009(chemokine activity);GO:0045662(negative regulation of myoblast differentiation);GO:0048839(inner ear development);GO:0060326(cell chemotaxis);GO:2000503(positive regulation of natural killer cell chemotaxis)	04060(Cytokine-cytokine receptor interaction);04062(Chemokine signaling pathway)	K10033	NA	PREDICTED: C-X-C motif chemokine 14 isoform X1 [Tursiops truncatus]	1.03564	3.08687	0	0	0	0	inf	inf	6.85375e-05	0.0109209	up	yes
ChrNW_005393073.1	868788	1136528	+	102283839	LOC102283839	XM_014482847.1	GO:0005509(calcium ion binding);GO:0005634(nucleus);GO:0005737(cytoplasm);GO:0005886(plasma membrane);GO:0008284(positive regulation of cell proliferation);GO:0010922(positive regulation of phosphatase activity);GO:0042307(positive regulation of protein import into nucleus);GO:0045944(positive regulation of transcription by RNA polymerase II);GO:0070886(positive regulation of calcineurin-NFAT sig…	NA	NA	NA	PREDICTED: calcineurin B homologous protein 2, partial [Bos mutus]	1.44717	2.03306	0	0	0	0	inf	inf	4.84723e-05	0.00859394	up	yes
ChrNW_005393142.1	2074835	2159500	-	gene21606	LOC102280737	gene21606	GO:0005654(nucleoplasm);GO:0005758(mitochondrial intermembrane space);GO:0010917(negative regulation of mitochondrial membrane potential);GO:0010950(positive regulation of endopeptidase activity);GO:0015914(phospholipid transport);GO:0045580(regulation of T cell differentiation);GO:0070234(positive regulation of T cell apoptotic process);GO:0090201(negative regulation of release of cytochrome c f…	00310(Lysine degradation)	K15588	EC:2.1.1.43	mCG3179, isoform CRA_b [Mus musculus]	1.82051	2.56131	0.05982	0	0	0	inf	inf	7.29688e-05	0.0112771	up	yes
ChrNW_005396780.1	42327	115133	+	102271891	IL1R2	XM_005892326.2	GO:0004910(interleukin-1, Type II, blocking receptor activity);GO:0016021(integral component of membrane);GO:0019221(cytokine-mediated signaling pathway)	04060(Cytokine-cytokine receptor interaction);04640(Hematopoietic cell lineage);05202(Transcriptional misregulation in cancers);05215(Prostate cancer);05418(Fluid shear stress and atherosclerosis);05166(HTLV-I infection);05146(Amoebiasis)	K04387	NA	interleukin-1 receptor type 2 isoform X1 [Bubalus bubalis]	1.63313	2.25431	0.020703	0	0	0	inf	inf	6.68208e-06	0.00210285	up	yes
ChrNW_005394918.1	1095031	1110929	-	102264589	STS	XM_005900495.2	GO:0008152(metabolic process);GO:0008484(sulfuric ester hydrolase activity);GO:0016021(integral component of membrane)	00140(Steroid hormone biosynthesis)	K01131	EC:3.1.6.2	PREDICTED: LOW QUALITY PROTEIN: steryl-sulfatase [Bos mutus]	6.47868	8.88709	0.176154	0.067633	0.100407	0	92.4894	6.53122	2.20149e-05	0.00499002	up	yes
ChrNW_005393621.1	758957	820346	-	102265514	LGI3	XM_014478095.1	GO:0003824(catalytic activity);GO:0005576(extracellular region);GO:0006887(exocytosis);GO:0008021(synaptic vesicle);GO:0017157(regulation of exocytosis);GO:0030054(cell junction);GO:0043005(neuron projection)	NA	NA	NA	leucine-rich repeat LGI family member 3 isoform X1 [Bubalus bubalis]	6.78008	8.16306	0.063462	0.022476	0	0.020014	353.18	8.46426	1.21245e-07	8.03279e-05	up	yes
ChrNW_005393450.1	153630	1253279	+	102271651	ALPL	XM_005905203.2	GO:0001649(osteoblast differentiation);GO:0001958(endochondral ossification);GO:0003006(developmental process involved in reproduction);GO:0004035(alkaline phosphatase activity);GO:0005886(plasma membrane);GO:0016311(dephosphorylation);GO:0016462(pyrophosphatase activity);GO:0031214(biomineral tissue development);GO:0031225(anchored component of membrane);GO:0033280(response to vitamin D);GO:0046…	00730(Thiamine metabolism);00790(Folate biosynthesis)	K01077	EC:3.1.3.1	PREDICTED: alkaline phosphatase, tissue-nonspecific isozyme [Bos indicus]	0.774556	0.941464	0.016392	0	0	0	inf	inf	2.90345e-05	0.00609143	up	yes
ChrNW_005395977.1	706024	706794	-	102288383	ANOS1	XM_005896825.1	GO:0005576(extracellular region);GO:0010466(negative regulation of peptidase activity);GO:0030414(peptidase inhibitor activity)	04330(Notch signaling pathway)	K02599	NA	PREDICTED: anosmin-1 [Bos mutus]	11.9096	15.4058	0.006214	0.055663	0.034382	0	303.422	8.24518	1.137e-05	0.00311142	up	yes
ChrNW_005393052.1	4235062	4287331	+	102277596	FOXG1	XM_005896644.2	GO:0000981(RNA polymerase II transcription factor activity, sequence-specific DNA binding);GO:0003677(DNA binding);GO:0005515(protein binding);GO:0005634(nucleus);GO:0006351(transcription, DNA-templated);GO:0006357(regulation of transcription by RNA polymerase II);GO:0007420(brain development);GO:0007568(aging);GO:0043565(sequence-specific DNA binding);GO:0045892(negative regulation of transcript…	04068(FoxO signaling pathway)	K09385	NA	PREDICTED: forkhead box protein G1 [Bos mutus]	1.19108	1.49784	0.028806	0	0	0.014904	182.349	7.51056	7.18183e-05	0.0112771	up	yes
ChrNW_005393316.1	2173663	2441095	+	102279113	NME8	XM_014476836.1	GO:0004550(nucleoside diphosphate kinase activity);GO:0005622(intracellular);GO:1902176(negative regulation of oxidative stress-induced intrinsic apoptotic signaling pathway)	NA	NA	NA	PREDICTED: thioredoxin domain-containing protein 3 [Bos mutus]	0.569159	0.723128	0.031828	0	0	0	inf	inf	3.99078e-05	0.00728056	up	yes
ChrNW_005393151.1	4227	2609644	-	102264697	RERG	XM_005903629.1	GO:0003924(GTPase activity);GO:0005525(GTP binding);GO:0005634(nucleus);GO:0005829(cytosol);GO:0007264(small GTPase mediated signal transduction);GO:0008285(negative regulation of cell proliferation);GO:0009725(response to hormone);GO:0016020(membrane);GO:0030308(negative regulation of cell growth)	NA	NA	NA	ras-related and estrogen-regulated growth inhibitor [Bos taurus]	0.64333	0.85305	0.019284	0	0	0	inf	inf	5.52501e-05	0.00933787	up	yes
ChrNW_005395205.1	10599	482142	-	102265409	KCNJ8	XM_005893233.2	GO:0005887(integral component of plasma membrane);GO:0007507(heart development);GO:0015272(ATP-activated inward rectifier potassium channel activity);GO:0030016(myofibril);GO:0032496(response to lipopolysaccharide);GO:0034765(regulation of ion transmembrane transport);GO:0043330(response to exogenous dsRNA);GO:0051607(defense response to virus)	04022(cGMP - PKG signaling pathway)	K05001	NA	ATP-sensitive inward rectifier potassium channel 8 [Bos taurus]	1.48351	2.81561	0	0	0	0	inf	inf	5.17046e-05	0.00891585	up	yes
ChrNW_005392962.1	2167164	2843447	-	102271502	ANGPTL5	XM_005891123.1	GO:0005576(extracellular region)	NA	NA	NA	PREDICTED: angiopoietin-related protein 5 [Bos mutus]	0.599704	1.02127	0.132662	0	0	0	inf	inf	1.08587e-05	0.00303754	up	yes
ChrNW_005393891.1	21116	572362	+	102280906	ADAMTS15	XM_014478295.1	GO:0004222(metalloendopeptidase activity);GO:0005615(extracellular space);GO:0006508(proteolysis);GO:0008201(heparin binding);GO:0008270(zinc ion binding);GO:0009986(cell surface);GO:0050840(extracellular matrix binding)	NA	NA	NA	PREDICTED: A disintegrin and metalloproteinase with thrombospondin motifs 15 [Bos mutus]	1.67607	2.42007	0.298034	0	0	0	inf	inf	1.4298e-08	1.49986e-05	up	yes
ChrNW_005392994.1	52380	752057	+	102279580	LOC102279580	XM_005899863.2	GO:0046872(metal ion binding)	NA	NA	NA	hypothetical protein PAL_GLEAN10011060 [Pteropus alecto]	38.0908	57.0699	6.48786	1.814	0.936253	2.22573	20.4278	4.35247	6.6367e-07	0.000298367	up	yes
ChrNW_005392835.1	223289	225557	-	102270653	ANGPTL1	XM_005909861.2	GO:0005102(receptor binding);GO:0005615(extracellular space);GO:0007169(transmembrane receptor protein tyrosine kinase signaling pathway);GO:0070062(extracellular exosome)	NA	NA	NA	PREDICTED: angiopoietin-related protein 1 isoform X1 [Bos mutus]	0.564867	0.913523	0.086827	0	0	0	inf	inf	6.23389e-06	0.00206506	up	yes
ChrNW_005394624.1	11285	1128486	-	102276469	PFKFB3	XM_005895512.2;XM_014478143.1;XM_014478142.1	GO:0003873(6-phosphofructo-2-kinase activity);GO:0005524(ATP binding);GO:0005654(nucleoplasm);GO:0006000(fructose metabolic process);GO:0006003(fructose 2,6-bisphosphate metabolic process);GO:0046835(carbohydrate phosphorylation);GO:0046835(carbohydrate phosphorylation)	00051(Fructose and mannose metabolism);04066(HIF-1 signaling pathway);04152(AMPK signaling pathway);04152(AMPK signaling pathway)	K01103	EC:2.7.1.105;EC:3.1.3.46	6-phosphofructo-2-kinase/fructose-2,6-biphosphatase 3, partial [Bos mutus]	23.5168	29.4019	23.7966	4.41112	5.0831	4.09436	5.64557	2.49712	3.15784e-05	0.00611551	up	yes
ChrNW_005392836.1	561377	898984	-	102278275	ID1	XM_005887917.2	GO:0000122(negative regulation of transcription by RNA polymerase II);GO:0001886(endothelial cell morphogenesis);GO:0003700(DNA binding transcription factor activity);GO:0005654(nucleoplasm);GO:0005794(Golgi apparatus);GO:0006351(transcription, DNA-templated);GO:0007507(heart development);GO:0007623(circadian rhythm);GO:0030509(BMP signaling pathway);GO:0031648(protein destabilization);GO:0032963…	04015(Rap1 signaling pathway);04350(TGF-beta signaling pathway);04390(Hippo signaling pathway);04550(Signaling pathways regulating pluripotency of stem cells)	K04680	NA	DNA-binding protein inhibitor ID-1 [Bos taurus]	24.5737	24.7016	10.7172	1.362	1.30966	3.81819	9.24404	3.20852	1.03652e-05	0.00296538	up	yes
ChrNW_005395696.1	24224	236734	-	102282448	PRICKLE2	XM_005892903.1	GO:0005737(cytoplasm);GO:0008270(zinc ion binding)	04310(Wnt signaling pathway)	K04511	NA	prickle-like protein 2 isoform X1 [Bos indicus x Bos taurus]	17.9051	18.69	8.84547	1.6982	2.00848	2.98676	6.78881	2.76316	1.17385e-05	0.00314391	up	yes
ChrNW_005394661.1	209066	352166	-	102267748	IGFBP5	XM_005889636.2	GO:0001558(regulation of cell growth);GO:0001649(osteoblast differentiation);GO:0001968(fibronectin binding);GO:0005615(extracellular space);GO:0006006(glucose metabolic process);GO:0007565(female pregnancy);GO:0010906(regulation of glucose metabolic process);GO:0014912(negative regulation of smooth muscle cell migration);GO:0017148(negative regulation of translation);GO:0031069(hair follicle mor…	04115(p53 signaling pathway);04218(Cellular senescence);05202(Transcriptional misregulation in cancers)	K10138	NA	PREDICTED: insulin-like growth factor-binding protein 5 [Bos mutus]	38.6291	45.7012	15.2681	0.411238	0.391921	0.149436	104.555	6.70812	2.37015e-14	9.21518e-11	up	yes
ChrNW_005393377.1	123262	247008	+	102287003	SPOCK2	XM_005888696.2	GO:0005509(calcium ion binding);GO:0005539(glycosaminoglycan binding);GO:0007165(signal transduction);GO:0010811(positive regulation of cell-substrate adhesion);GO:0019800(peptide cross-linking via chondroitin 4-sulfate glycosaminoglycan);GO:0030198(extracellular matrix organization);GO:0050840(extracellular matrix binding)	NA	NA	NA	PREDICTED: LOW QUALITY PROTEIN: testican-2 [Bos mutus]	7.58885	8.50318	3.45149	0	0.045238	0.166643	92.2382	6.52729	1.20002e-07	8.03279e-05	up	yes
ChrNW_005394213.1	74903	500362	+	106700948	LOC106700948	XM_014479038.1	GO:0016021(integral component of membrane)	NA	NA	NA	PREDICTED: T-lymphocyte surface antigen Ly-9-like [Bos mutus]	173.761	148.456	78.1545	17.495	17.3253	31.1701	6.06713	2.60101	3.4186e-05	0.00652019	up	yes
ChrNW_005392813.1	117142	118327	-	102265652	RARRES1	XM_005907360.1	GO:0008285(negative regulation of cell proliferation);GO:0070062(extracellular exosome)	NA	NA	NA	retinoic acid receptor responder protein 1 precursor [Bos taurus]	31.7886	28.5075	17.9251	0.156151	0	0.147441	257.653	8.00928	2.92824e-14	9.21518e-11	up	yes
ChrNW_005395672.1	688912	792130	+	102283945	CA12	XM_005894523.2	GO:0004089(carbonate dehydratase activity);GO:0006730(one-carbon metabolic process);GO:0008270(zinc ion binding);GO:0016021(integral component of membrane);GO:0055064(chloride ion homeostasis)	00910(Nitrogen metabolism)	K01672	EC:4.2.1.1	PREDICTED: carbonic anhydrase 12 isoform X2 [Bos mutus]	1.51941	1.49072	0.887163	0.097752	0.077977	0.067883	15.9979	3.99981	0.00018163	0.023342	up	yes
ChrNW_005395105.1	6080	317715	+	102276577	LOC102276577	XM_005900694.2	GO:0005615(extracellular space);GO:0006953(acute-phase response);GO:0034364(high-density lipoprotein particle);GO:0042056(chemoattractant activity);GO:0050918(positive chemotaxis);GO:0060326(cell chemotaxis)	NA	NA	NA	serum amyloid A protein, partial [Bubalus bubalis]	0	2.61252	9.38942	0	0	0	inf	inf	7.34606e-05	0.0112771	up	yes
ChrNW_005394029.1	1169931	1306355	-	102267365	LOC102267365	XM_014482658.1	GO:0016021(integral component of membrane)	NA	NA	NA	carcinoembryonic antigen-related cell adhesion molecule 1 isoform X1 [Bos taurus]	3.40461	3.25946	19.6763	0.402639	0.142683	0.625223	22.5027	4.49202	2.51877e-05	0.00555428	up	yes
ChrNW_005394036.1	12795	541961	-	102268311	GHR	XM_005889721.2	GO:0004896(cytokine receptor activity);GO:0005576(extracellular region);GO:0005829(cytosol);GO:0005886(plasma membrane);GO:0006897(endocytosis);GO:0016020(membrane);GO:0016021(integral component of membrane);GO:0019221(cytokine-mediated signaling pathway)	04630(Jak-STAT signaling pathway);04151(PI3K-Akt signaling pathway);04080(Neuroactive ligand-receptor interaction);04060(Cytokine-cytokine receptor interaction)	K05080	NA	PREDICTED: growth hormone receptor [Bos mutus]	8.23038	7.15371	39.9966	2.18004	2.70652	3.20721	6.84239	2.7745	0.000152273	0.0208349	up	yes
ChrNW_005398379.1	20	434575	-	102267609	SFRP5	XM_005901180.1	GO:0004930(G-protein coupled receptor activity);GO:0005576(extracellular region);GO:0007186(G-protein coupled receptor signaling pathway);GO:0007275(multicellular organism development);GO:0008285(negative regulation of cell proliferation);GO:0016021(integral component of membrane);GO:0017147(Wnt-protein binding);GO:0030154(cell differentiation);GO:0030178(negative regulation of Wnt signaling path…	04310(Wnt signaling pathway)	K02222	NA	Secreted frizzled-related protein 5, partial [Bos mutus]	19.2741	14.0045	19.0161	0	0.069772	0.206317	189.413	7.56539	6.35809e-14	1.60071e-10	up	yes
ChrNW_005393975.1	234142	237120	-	102277020	ADM	XM_005897953.2;XM_014478869.1;XM_005897954.2	GO:0001570(vasculogenesis);GO:0001843(neural tube closure);GO:0002031(G-protein coupled receptor internalization);GO:0005179(hormone activity);GO:0005615(extracellular space);GO:0005737(cytoplasm);GO:0006171(cAMP biosynthetic process);GO:0007507(heart development);GO:0008284(positive regulation of cell proliferation);GO:0019731(antibacterial humoral response);GO:0043116(negative regulation of vas…	04270(Vascular smooth muscle contraction);04270(Vascular smooth muscle contraction)	K12333	NA	PREDICTED: ADM isoform X1 [Bos mutus]	33.4932	27.0447	45.6339	1.62875	0.494645	7.28718	11.2822	3.49598	7.81802e-06	0.00234317	up	yes
ChrNW_005392991.1	2239066	2468371	+	102275373	CXCL12	XM_014481753.1;XM_014481754.1;XM_005906588.2	GO:0006955(immune response);GO:0007411(axon guidance);GO:0008009(chemokine activity);GO:0009897(external side of plasma membrane);GO:0030335(positive regulation of cell migration);GO:0042056(chemoattractant activity);GO:0045236(CXCR chemokine receptor binding);GO:0045785(positive regulation of cell adhesion);GO:0050918(positive chemotaxis);GO:0050930(induction of positive chemotaxis);GO:0060326(c…	04064(NF-kappa B signaling pathway);04060(Cytokine-cytokine receptor interaction);04810(Regulation of actin cytoskeleton);04670(Leukocyte transendothelial migration);04672(Intestinal immune network for IgA production);04062(Chemokine signaling pathway);04360(Axon guidance);05200(Pathways in cancer);05323(Rheumatoid arthritis);05163(Human cytomegalovirus infection);05163(Human cytomegalovirus infe…	K10031	NA	stromal cell-derived factor 1 isoform X4 [Callorhinus ursinus]	18.0176	20.1374	29.0767	1.33023	1.29543	4.7981	9.0563	3.17892	9.19668e-07	0.000399199	up	yes
ChrNW_005393185.1	21604	747987	+	102273409	LOC102273409	XM_014477841.1;XM_005894483.2	GO:0004062(aryl sulfotransferase activity);GO:0005737(cytoplasm);GO:0006584(catecholamine metabolic process);GO:0008202(steroid metabolic process);GO:0008202(steroid metabolic process)	05204(Chemical carcinogenesis);05204(Chemical carcinogenesis)	K01014	EC:2.8.2.1	Sulfotransferase 1A1, partial [Bos mutus]	89.4533	96.2807	146.934	4.934	5.49506	9.32486	16.8406	4.07387	2.25786e-10	4.06027e-07	up	yes
ChrNW_005394017.1	38373	922953	-	102281610	FKBP5	XM_005910988.2	GO:0000413(protein peptidyl-prolyl isomerization);GO:0003755(peptidyl-prolyl cis-trans isomerase activity);GO:0005528(FK506 binding);GO:0005654(nucleoplasm);GO:0005789(endoplasmic reticulum membrane);GO:0031072(heat shock protein binding);GO:0061077(chaperone-mediated protein folding);GO:0070062(extracellular exosome)	04915(Estrogen signaling pathway)	K09571	EC:5.2.1.8	peptidyl-prolyl cis-trans isomerase FKBP5 [Bos taurus]	36.218	34.6577	55.7649	1.23974	0.993711	5.07597	17.3257	4.11484	6.73442e-09	9.4192e-06	up	yes
