# Supplementary material for: Integrated Study of Transcriptome-wide m6A Methylome Reveals Novel Insights Into the Character and Function of m6A Methylation During Yak Adipocyte Differentiation
Source: Front Cell Dev Biol. 2021 Dec 3;9:689067. doi: 10.3389/fcell.2021.689067 (PMC8678508; doi:10.3389/fcell.2021.689067)
Supplement: Supplementary file 11 [file Table1.XLSX]

## Sheet: Sheet1
Go analysis of differentially methylated m6A peaks represented genes.
GO_ID	GO_Term	GO_function	GO_class	S gene number	TS gene number	B gene number	TB gene number	pvalue
GO:0007080	mitotic metaphase plate congression	biological_process	9	3	43	5	911	0.00091879
GO:0030496	midbody	cellular_component	4	4	43	11	911	0.00111852
GO:0005871	kinesin complex	cellular_component	5	3	43	6	911	0.00177704
GO:0000776	kinetochore	cellular_component	4	3	43	6	911	0.00177704
GO:0007018	microtubule-based movement	biological_process	5	3	43	6	911	0.00177704
GO:0008134	transcription factor binding	molecular_function	5	4	43	15	911	0.00402522
GO:0030165	PDZ domain binding	molecular_function	6	2	43	3	911	0.00633899
GO:0090090	negative regulation of canonical Wnt signaling pathway	biological_process	10	2	43	3	911	0.00633899
GO:0097150	neuronal stem cell population maintenance	biological_process	5	2	43	3	911	0.00633899
GO:0035064	methylated histone binding	molecular_function	6	2	43	3	911	0.00633899
GO:0043197	dendritic spine	cellular_component	7	2	43	3	911	0.00633899
GO:0001822	kidney development	biological_process	6	2	43	3	911	0.00633899
GO:0007616	long-term memory	biological_process	6	2	43	3	911	0.00633899
GO:0008328	ionotropic glutamate receptor complex	cellular_component	7	2	43	3	911	0.00633899
GO:0008022	protein C-terminus binding	molecular_function	5	3	43	10	911	0.00932978
GO:0008017	microtubule binding	molecular_function	7	3	43	12	911	0.0160052
GO:0042593	glucose homeostasis	biological_process	8	2	43	5	911	0.019884
GO:0003777	microtubule motor activity	molecular_function	10	2	43	5	911	0.019884
GO:0008584	male gonad development	biological_process	7	2	43	5	911	0.019884
GO:0007283	spermatogenesis	biological_process	7	3	43	14	911	0.0247848
GO:0006919	activation of cysteine-type endopeptidase activity involved in apoptotic process	biological_process	11	2	43	6	911	0.0289375
GO:0000775	chromosome, centromeric region	cellular_component	7	2	43	6	911	0.0289375
GO:0016363	nuclear matrix	cellular_component	6	2	43	7	911	0.0393095
GO:0045211	postsynaptic membrane	cellular_component	5	2	43	7	911	0.0393095
GO:0002674	negative regulation of acute inflammatory response	biological_process	10	1	43	1	911	0.0472009
GO:0097067	cellular response to thyroid hormone stimulus	biological_process	7	1	43	1	911	0.0472009
GO:2000553	positive regulation of T-helper 2 cell cytokine production	biological_process	12	1	43	1	911	0.0472009
GO:0032736	positive regulation of interleukin-13 production	biological_process	8	1	43	1	911	0.0472009
GO:0001558	regulation of cell growth	biological_process	6	1	43	1	911	0.0472009
GO:0071455	cellular response to hyperoxia	biological_process	6	1	43	1	911	0.0472009
GO:0001968	fibronectin binding	molecular_function	5	1	43	1	911	0.0472009
GO:0046620	regulation of organ growth	biological_process	7	1	43	1	911	0.0472009
GO:0050713	negative regulation of interleukin-1 beta secretion	biological_process	10	1	43	1	911	0.0472009
GO:0004630	phospholipase D activity	molecular_function	8	1	43	1	911	0.0472009
GO:0010216	maintenance of DNA methylation	biological_process	8	1	43	1	911	0.0472009
GO:0016758	transferase activity, transferring hexosyl groups	molecular_function	6	1	43	1	911	0.0472009
GO:0070242	thymocyte apoptotic process	biological_process	10	1	43	1	911	0.0472009
GO:1902263	apoptotic process involved in embryonic digit morphogenesis	biological_process	9	1	43	1	911	0.0472009
GO:0035148	tube formation	biological_process	5	1	43	1	911	0.0472009
GO:0002830	positive regulation of type 2 immune response	biological_process	8	1	43	1	911	0.0472009
GO:0051315	attachment of mitotic spindle microtubules to kinetochore	biological_process	6	1	43	1	911	0.0472009
GO:0007127	meiosis I	biological_process	7	1	43	1	911	0.0472009
GO:0005216	ion channel activity	molecular_function	6	1	43	1	911	0.0472009
GO:0060416	response to growth hormone	biological_process	7	1	43	1	911	0.0472009
GO:0031489	myosin V binding	molecular_function	7	1	43	1	911	0.0472009
GO:0051653	spindle localization	biological_process	5	1	43	1	911	0.0472009
GO:0015695	organic cation transport	biological_process	8	1	43	1	911	0.0472009
GO:0015491	cation:cation antiporter activity	molecular_function	8	1	43	1	911	0.0472009
GO:0016042	lipid catabolic process	biological_process	6	1	43	1	911	0.0472009
GO:0071387	cellular response to cortisol stimulus	biological_process	7	1	43	1	911	0.0472009
GO:0001783	B cell apoptotic process	biological_process	9	1	43	1	911	0.0472009
GO:0030071	regulation of mitotic metaphase/anaphase transition	biological_process	11	1	43	1	911	0.0472009
GO:0015226	carnitine transmembrane transporter activity	molecular_function	9	1	43	1	911	0.0472009
GO:1902110	positive regulation of mitochondrial membrane permeability involved in apoptotic process	biological_process	9	1	43	1	911	0.0472009
GO:0051018	protein kinase A binding	molecular_function	5	1	43	1	911	0.0472009
GO:0035024	negative regulation of Rho protein signal transduction	biological_process	12	1	43	1	911	0.0472009
GO:1902603	carnitine transmembrane transport	biological_process	12	1	43	1	911	0.0472009
GO:0016574	histone ubiquitination	biological_process	12	1	43	1	911	0.0472009
GO:0043567	regulation of insulin-like growth factor receptor signaling pathway	biological_process	8	1	43	1	911	0.0472009
GO:0032621	interleukin-18 production	biological_process	5	1	43	1	911	0.0472009
GO:0050806	positive regulation of synaptic transmission	biological_process	8	1	43	1	911	0.0472009
GO:0060013	righting reflex	biological_process	6	1	43	1	911	0.0472009
GO:0042105	alpha-beta T cell receptor complex	cellular_component	7	1	43	1	911	0.0472009
GO:0009267	cellular response to starvation	biological_process	8	1	43	1	911	0.0472009
GO:0002262	myeloid cell homeostasis	biological_process	4	1	43	1	911	0.0472009
GO:0050894	determination of affect	biological_process	8	1	43	1	911	0.0472009
GO:0032133	chromosome passenger complex	cellular_component	5	1	43	1	911	0.0472009
GO:0045838	positive regulation of membrane potential	biological_process	6	1	43	1	911	0.0472009
GO:0000779	condensed chromosome, centromeric region	cellular_component	8	1	43	1	911	0.0472009
GO:0004514	nicotinate-nucleotide diphosphorylase (carboxylating) activity	molecular_function	7	1	43	1	911	0.0472009
GO:0032753	positive regulation of interleukin-4 production	biological_process	8	1	43	1	911	0.0472009
GO:0097060	synaptic membrane	cellular_component	4	1	43	1	911	0.0472009
GO:0043325	phosphatidylinositol-3,4-bisphosphate binding	molecular_function	9	1	43	1	911	0.0472009
GO:0031069	hair follicle morphogenesis	biological_process	5	1	43	1	911	0.0472009
GO:0090306	spindle assembly involved in meiosis	biological_process	10	1	43	1	911	0.0472009
GO:0044546	NLRP3 inflammasome complex assembly	biological_process	8	1	43	1	911	0.0472009
GO:0044309	neuron spine	cellular_component	6	1	43	1	911	0.0472009
GO:0030156	benzodiazepine receptor binding	molecular_function	6	1	43	1	911	0.0472009
GO:0036449	microtubule minus-end	cellular_component	7	1	43	1	911	0.0472009
GO:0043515	kinetochore binding	molecular_function	5	1	43	1	911	0.0472009
GO:0032591	dendritic spine membrane	cellular_component	7	1	43	1	911	0.0472009
GO:0007565	female pregnancy	biological_process	5	1	43	1	911	0.0472009
GO:0043252	sodium-independent organic anion transport	biological_process	9	1	43	1	911	0.0472009
GO:0031493	nucleosomal histone binding	molecular_function	6	1	43	1	911	0.0472009
GO:0099061	integral component of postsynaptic density membrane	cellular_component	6	1	43	1	911	0.0472009
GO:0016202	regulation of striated muscle tissue development	biological_process	8	1	43	1	911	0.0472009
GO:0019915	lipid storage	biological_process	5	1	43	1	911	0.0472009
GO:0072574	hepatocyte proliferation	biological_process	6	1	43	1	911	0.0472009
GO:0048563	post-embryonic animal organ morphogenesis	biological_process	6	1	43	1	911	0.0472009
GO:0001919	regulation of receptor recycling	biological_process	6	1	43	1	911	0.0472009
GO:0051983	regulation of chromosome segregation	biological_process	6	1	43	1	911	0.0472009
GO:0035418	protein localization to synapse	biological_process	6	1	43	1	911	0.0472009
GO:0099583	neurotransmitter receptor activity involved in regulation of postsynaptic cytosolic calcium ion concentration	molecular_function	7	1	43	1	911	0.0472009
GO:1901862	negative regulation of muscle tissue development	biological_process	7	1	43	1	911	0.0472009
GO:0090308	regulation of methylation-dependent chromatin silencing	biological_process	10	1	43	1	911	0.0472009
GO:0072337	modified amino acid transport	biological_process	7	1	43	1	911	0.0472009
GO:0002052	positive regulation of neuroblast proliferation	biological_process	10	1	43	1	911	0.0472009
GO:0035947	regulation of gluconeogenesis by regulation of transcription from RNA polymerase II promoter	biological_process	11	1	43	1	911	0.0472009
GO:1990023	mitotic spindle midzone	cellular_component	7	1	43	1	911	0.0472009
GO:0001574	ganglioside biosynthetic process	biological_process	11	1	43	1	911	0.0472009
GO:0030259	lipid glycosylation	biological_process	8	1	43	1	911	0.0472009
GO:0072687	meiotic spindle	cellular_component	7	1	43	1	911	0.0472009
GO:0042995	cell projection	cellular_component	4	1	43	1	911	0.0472009
GO:0032232	negative regulation of actin filament bundle assembly	biological_process	7	1	43	1	911	0.0472009
GO:0051010	microtubule plus-end binding	molecular_function	8	1	43	1	911	0.0472009
GO:0051310	metaphase plate congression	biological_process	8	1	43	1	911	0.0472009
GO:0031267	small GTPase binding	molecular_function	7	1	43	1	911	0.0472009
GO:0071320	cellular response to cAMP	biological_process	9	1	43	1	911	0.0472009
GO:0043198	dendritic shaft	cellular_component	5	1	43	1	911	0.0472009
GO:0010906	regulation of glucose metabolic process	biological_process	9	1	43	1	911	0.0472009
GO:0004971	AMPA glutamate receptor activity	molecular_function	8	1	43	1	911	0.0472009
GO:0019228	neuronal action potential	biological_process	7	1	43	1	911	0.0472009
GO:1990705	cholangiocyte proliferation	biological_process	5	1	43	1	911	0.0472009
GO:0051591	response to cAMP	biological_process	8	1	43	1	911	0.0472009
GO:0010369	chromocenter	cellular_component	7	1	43	1	911	0.0472009
GO:0061087	positive regulation of histone H3-K27 methylation	biological_process	12	1	43	1	911	0.0472009
GO:0051445	regulation of meiotic cell cycle	biological_process	7	1	43	1	911	0.0472009
GO:0000793	condensed chromosome	cellular_component	7	1	43	1	911	0.0472009
GO:0045926	negative regulation of growth	biological_process	6	1	43	1	911	0.0472009
GO:0000791	euchromatin	cellular_component	7	1	43	1	911	0.0472009
GO:0007346	regulation of mitotic cell cycle	biological_process	7	1	43	1	911	0.0472009
GO:0031994	insulin-like growth factor I binding	molecular_function	7	1	43	1	911	0.0472009
GO:0051146	striated muscle cell differentiation	biological_process	7	1	43	1	911	0.0472009
GO:0008574	ATP-dependent microtubule motor activity, plus-end-directed	molecular_function	12	1	43	1	911	0.0472009
GO:0043583	ear development	biological_process	7	1	43	1	911	0.0472009
GO:0043569	negative regulation of insulin-like growth factor receptor signaling pathway	biological_process	9	1	43	1	911	0.0472009
GO:0048070	regulation of developmental pigmentation	biological_process	5	1	43	1	911	0.0472009
GO:0032279	asymmetric synapse	cellular_component	5	1	43	1	911	0.0472009
GO:0008237	metallopeptidase activity	molecular_function	7	1	43	1	911	0.0472009
GO:0030178	negative regulation of Wnt signaling pathway	biological_process	9	1	43	1	911	0.0472009
GO:0044729	hemi-methylated DNA-binding	molecular_function	8	1	43	1	911	0.0472009
GO:0010839	negative regulation of keratinocyte proliferation	biological_process	9	1	43	1	911	0.0472009
GO:0035249	synaptic transmission, glutamatergic	biological_process	10	1	43	1	911	0.0472009
GO:0009435	NAD biosynthetic process	biological_process	10	1	43	1	911	0.0472009
GO:0006006	glucose metabolic process	biological_process	8	1	43	1	911	0.0472009
GO:0051661	maintenance of centrosome location	biological_process	7	1	43	1	911	0.0472009
GO:0045630	positive regulation of T-helper 2 cell differentiation	biological_process	9	1	43	1	911	0.0472009
GO:0015347	sodium-independent organic anion transmembrane transporter activity	molecular_function	8	1	43	1	911	0.0472009
GO:0048167	regulation of synaptic plasticity	biological_process	9	1	43	1	911	0.0472009
GO:0048863	stem cell differentiation	biological_process	6	1	43	1	911	0.0472009
GO:0045722	positive regulation of gluconeogenesis	biological_process	11	1	43	1	911	0.0472009
GO:0045769	negative regulation of asymmetric cell division	biological_process	8	1	43	1	911	0.0472009
GO:0032675	regulation of interleukin-6 production	biological_process	7	1	43	1	911	0.0472009
GO:0043568	positive regulation of insulin-like growth factor receptor signaling pathway	biological_process	9	1	43	1	911	0.0472009
GO:0008066	glutamate receptor activity	molecular_function	6	1	43	1	911	0.0472009
GO:0031995	insulin-like growth factor II binding	molecular_function	7	1	43	1	911	0.0472009
GO:0032873	negative regulation of stress-activated MAPK cascade	biological_process	12	1	43	1	911	0.0472009
GO:0035021	negative regulation of Rac protein signal transduction	biological_process	12	1	43	1	911	0.0472009
GO:0060997	dendritic spine morphogenesis	biological_process	8	1	43	1	911	0.0472009
GO:0032754	positive regulation of interleukin-5 production	biological_process	8	1	43	1	911	0.0472009
GO:0046959	habituation	biological_process	7	1	43	1	911	0.0472009
GO:0021873	forebrain neuroblast division	biological_process	9	1	43	1	911	0.0472009
GO:0097141	BIM-BCL-2 complex	cellular_component	5	1	43	1	911	0.0472009
GO:2000177	regulation of neural precursor cell proliferation	biological_process	7	1	43	1	911	0.0472009
GO:0070290	N-acylphosphatidylethanolamine-specific phospholipase D activity	molecular_function	8	1	43	1	911	0.0472009
GO:0019843	rRNA binding	molecular_function	7	1	43	1	911	0.0472009
GO:0031681	G-protein beta-subunit binding	molecular_function	5	1	43	1	911	0.0472009
GO:2000321	positive regulation of T-helper 17 cell differentiation	biological_process	9	1	43	1	911	0.0472009
GO:2000271	positive regulation of fibroblast apoptotic process	biological_process	10	1	43	1	911	0.0472009
GO:0036477	somatodendritic compartment	cellular_component	5	1	43	1	911	0.0472009
GO:0097140	BIM-BCL-xl complex	cellular_component	5	1	43	1	911	0.0472009
GO:0035329	hippo signaling	biological_process	6	1	43	1	911	0.0472009
GO:0017148	negative regulation of translation	biological_process	10	1	43	1	911	0.0472009
GO:0042255	ribosome assembly	biological_process	9	1	43	1	911	0.0472009
GO:0031698	beta-2 adrenergic receptor binding	molecular_function	8	1	43	1	911	0.0472009
GO:0006811	ion transport	biological_process	6	1	43	1	911	0.0472009
GO:0071732	cellular response to nitric oxide	biological_process	8	1	43	1	911	0.0472009
GO:0004970	ionotropic glutamate receptor activity	molecular_function	7	1	43	1	911	0.0472009
GO:0030879	mammary gland development	biological_process	7	1	43	1	911	0.0472009
GO:0048589	developmental growth	biological_process	4	1	43	1	911	0.0472009
GO:0044308	axonal spine	cellular_component	6	1	43	1	911	0.0472009
GO:0030160	GKAP/Homer scaffold activity	molecular_function	8	1	43	1	911	0.0472009
GO:0006641	triglyceride metabolic process	biological_process	9	1	43	1	911	0.0472009
GO:2000311	regulation of AMPA receptor activity	biological_process	10	1	43	1	911	0.0472009
GO:0009437	carnitine metabolic process	biological_process	7	1	43	1	911	0.0472009
GO:0098839	postsynaptic density membrane	cellular_component	5	1	43	1	911	0.0472009
GO:1904205	negative regulation of skeletal muscle hypertrophy	biological_process	10	1	43	1	911	0.0472009
GO:0097167	circadian regulation of translation	biological_process	10	1	43	1	911	0.0472009
GO:0045120	pronucleus	cellular_component	7	1	43	1	911	0.0472009
GO:0042048	olfactory behavior	biological_process	5	1	43	1	911	0.0472009
GO:0072559	NLRP3 inflammasome complex	cellular_component	5	1	43	1	911	0.0472009
GO:0042567	insulin-like growth factor ternary complex	cellular_component	6	1	43	1	911	0.0472009
GO:1904315	transmitter-gated ion channel activity involved in regulation of postsynaptic membrane potential	molecular_function	10	1	43	1	911	0.0472009
GO:2000057	negative regulation of Wnt signaling pathway involved in digestive tract morphogenesis	biological_process	10	1	43	1	911	0.0472009
GO:0006390	mitochondrial transcription	biological_process	10	1	43	1	911	0.0472009
GO:0050701	interleukin-1 secretion	biological_process	12	1	43	1	911	0.0472009
GO:0001782	B cell homeostasis	biological_process	6	1	43	1	911	0.0472009
GO:0030173	integral component of Golgi membrane	cellular_component	7	1	43	1	911	0.0472009
GO:0005089	Rho guanyl-nucleotide exchange factor activity	molecular_function	9	2	43	8	911	0.0508613
GO:0005576	extracellular region	cellular_component	3	2	43	8	911	0.0508613
GO:0006351	transcription, DNA-templated	biological_process	8	5	43	47	911	0.0645879
GO:0035023	regulation of Rho protein signal transduction	biological_process	11	2	43	10	911	0.0769975
GO:0005768	endosome	cellular_component	7	2	43	10	911	0.0769975
GO:0043065	positive regulation of apoptotic process	biological_process	9	2	43	10	911	0.0769975
GO:0006954	inflammatory response	biological_process	6	2	43	10	911	0.0769975
GO:0042802	identical protein binding	molecular_function	5	3	43	22	911	0.0806503
GO:0000122	negative regulation of transcription by RNA polymerase II	biological_process	10	4	43	36	911	0.0842929
GO:0031625	ubiquitin protein ligase binding	molecular_function	7	2	43	11	911	0.0913505
GO:0030296	protein tyrosine kinase activator activity	molecular_function	8	1	43	2	911	0.0922233
GO:0060078	regulation of postsynaptic membrane potential	biological_process	6	1	43	2	911	0.0922233
GO:0050718	positive regulation of interleukin-1 beta secretion	biological_process	10	1	43	2	911	0.0922233
GO:0050709	negative regulation of protein secretion	biological_process	10	1	43	2	911	0.0922233
GO:0050708	regulation of protein secretion	biological_process	9	1	43	2	911	0.0922233
GO:0051865	protein autoubiquitination	biological_process	12	1	43	2	911	0.0922233
GO:0034976	response to endoplasmic reticulum stress	biological_process	6	1	43	2	911	0.0922233
GO:0035098	ESC/E(Z) complex	cellular_component	5	1	43	2	911	0.0922233
GO:0000792	heterochromatin	cellular_component	7	1	43	2	911	0.0922233
GO:0030951	establishment or maintenance of microtubule cytoskeleton polarity	biological_process	8	1	43	2	911	0.0922233
GO:0060292	long term synaptic depression	biological_process	10	1	43	2	911	0.0922233
GO:0048477	oogenesis	biological_process	6	1	43	2	911	0.0922233
GO:0010508	positive regulation of autophagy	biological_process	9	1	43	2	911	0.0922233
GO:0060056	mammary gland involution	biological_process	5	1	43	2	911	0.0922233
GO:0044342	type B pancreatic cell proliferation	biological_process	5	1	43	2	911	0.0922233
GO:0030336	negative regulation of cell migration	biological_process	8	1	43	2	911	0.0922233
GO:0032281	AMPA glutamate receptor complex	cellular_component	8	1	43	2	911	0.0922233
GO:0048662	negative regulation of smooth muscle cell proliferation	biological_process	8	1	43	2	911	0.0922233
GO:0051233	spindle midzone	cellular_component	6	1	43	2	911	0.0922233
GO:0005868	cytoplasmic dynein complex	cellular_component	6	1	43	2	911	0.0922233
GO:2000377	regulation of reactive oxygen species metabolic process	biological_process	7	1	43	2	911	0.0922233
GO:0007019	microtubule depolymerization	biological_process	9	1	43	2	911	0.0922233
GO:0050804	modulation of chemical synaptic transmission	biological_process	8	1	43	2	911	0.0922233
GO:0060076	excitatory synapse	cellular_component	4	1	43	2	911	0.0922233
GO:0048066	developmental pigmentation	biological_process	4	1	43	2	911	0.0922233
GO:0070932	histone H3 deacetylation	biological_process	12	1	43	2	911	0.0922233
GO:0051443	positive regulation of ubiquitin-protein transferase activity	biological_process	12	1	43	2	911	0.0922233
GO:0014912	negative regulation of smooth muscle cell migration	biological_process	9	1	43	2	911	0.0922233
GO:0030509	BMP signaling pathway	biological_process	10	1	43	2	911	0.0922233
GO:0001965	G-protein alpha-subunit binding	molecular_function	5	1	43	2	911	0.0922233
GO:0035255	ionotropic glutamate receptor binding	molecular_function	7	1	43	2	911	0.0922233
GO:0006626	protein targeting to mitochondrion	biological_process	12	1	43	2	911	0.0922233
GO:0032590	dendrite membrane	cellular_component	7	1	43	2	911	0.0922233
GO:0021591	ventricular system development	biological_process	6	1	43	2	911	0.0922233
GO:0071625	vocalization behavior	biological_process	4	1	43	2	911	0.0922233
GO:0005635	nuclear envelope	cellular_component	6	1	43	2	911	0.0922233
GO:0001568	blood vessel development	biological_process	5	1	43	2	911	0.0922233
GO:0043010	camera-type eye development	biological_process	8	1	43	2	911	0.0922233
GO:0035567	non-canonical Wnt signaling pathway	biological_process	8	1	43	2	911	0.0922233
GO:0034599	cellular response to oxidative stress	biological_process	6	1	43	2	911	0.0922233
GO:0099565	chemical synaptic transmission, postsynaptic	biological_process	6	1	43	2	911	0.0922233
GO:0097431	mitotic spindle pole	cellular_component	7	1	43	2	911	0.0922233
GO:0048286	lung alveolus development	biological_process	5	1	43	2	911	0.0922233
GO:0032464	positive regulation of protein homooligomerization	biological_process	9	1	43	2	911	0.0922233
GO:0010390	histone monoubiquitination	biological_process	13	1	43	2	911	0.0922233
GO:2000463	positive regulation of excitatory postsynaptic potential	biological_process	9	1	43	2	911	0.0922233
GO:0045742	positive regulation of epidermal growth factor receptor signaling pathway	biological_process	10	1	43	2	911	0.0922233
GO:0051897	positive regulation of protein kinase B signaling	biological_process	10	1	43	2	911	0.0922233
GO:0035591	signaling adaptor activity	molecular_function	6	1	43	2	911	0.0922233
GO:0035235	ionotropic glutamate receptor signaling pathway	biological_process	7	1	43	2	911	0.0922233
GO:0060139	positive regulation of apoptotic process by virus	biological_process	9	1	43	2	911	0.0922233
GO:0005234	extracellularly glutamate-gated ion channel activity	molecular_function	10	1	43	2	911	0.0922233
GO:0045860	positive regulation of protein kinase activity	biological_process	11	1	43	2	911	0.0922233
GO:0008306	associative learning	biological_process	6	1	43	2	911	0.0922233
GO:0042634	regulation of hair cycle	biological_process	6	1	43	2	911	0.0922233
GO:0010389	regulation of G2/M transition of mitotic cell cycle	biological_process	9	1	43	2	911	0.0922233
GO:0008179	adenylate cyclase binding	molecular_function	6	1	43	2	911	0.0922233
GO:2000323	negative regulation of glucocorticoid receptor signaling pathway	biological_process	10	1	43	2	911	0.0922233
GO:0043153	entrainment of circadian clock by photoperiod	biological_process	8	1	43	2	911	0.0922233
GO:0097539	ciliary transition fiber	cellular_component	4	1	43	2	911	0.0922233
GO:0000070	mitotic sister chromatid segregation	biological_process	8	1	43	2	911	0.0922233
GO:0032611	interleukin-1 beta production	biological_process	6	1	43	2	911	0.0922233
GO:0001540	amyloid-beta binding	molecular_function	6	1	43	2	911	0.0922233
GO:0042475	odontogenesis of dentin-containing tooth	biological_process	7	1	43	2	911	0.0922233
GO:0016887	ATPase activity	molecular_function	9	2	43	12	911	0.10642
GO:0005737	cytoplasm	cellular_component	5	12	43	181	911	0.125211
GO:0045668	negative regulation of osteoblast differentiation	biological_process	8	1	43	3	911	0.135165
GO:0045171	intercellular bridge	cellular_component	4	1	43	3	911	0.135165
GO:0031623	receptor internalization	biological_process	9	1	43	3	911	0.135165
GO:0098794	postsynapse	cellular_component	4	1	43	3	911	0.135165
GO:0005657	replication fork	cellular_component	6	1	43	3	911	0.135165
GO:0030534	adult behavior	biological_process	4	1	43	3	911	0.135165
GO:0001726	ruffle	cellular_component	6	1	43	3	911	0.135165
GO:0090200	positive regulation of release of cytochrome c from mitochondria	biological_process	10	1	43	3	911	0.135165
GO:0042169	SH2 domain binding	molecular_function	6	1	43	3	911	0.135165
GO:0035371	microtubule plus-end	cellular_component	7	1	43	3	911	0.135165
GO:0001649	osteoblast differentiation	biological_process	6	1	43	3	911	0.135165
GO:0097192	extrinsic apoptotic signaling pathway in absence of ligand	biological_process	6	1	43	3	911	0.135165
GO:0021987	cerebral cortex development	biological_process	5	1	43	3	911	0.135165
GO:0045599	negative regulation of fat cell differentiation	biological_process	8	1	43	3	911	0.135165
GO:0043029	T cell homeostasis	biological_process	6	1	43	3	911	0.135165
GO:0002028	regulation of sodium ion transport	biological_process	9	1	43	3	911	0.135165
GO:0051721	protein phosphatase 2A binding	molecular_function	8	1	43	3	911	0.135165
GO:0060070	canonical Wnt signaling pathway	biological_process	8	1	43	3	911	0.135165
GO:0048536	spleen development	biological_process	7	1	43	3	911	0.135165
GO:0061098	positive regulation of protein tyrosine kinase activity	biological_process	12	1	43	3	911	0.135165
GO:0042813	Wnt-activated receptor activity	molecular_function	6	1	43	3	911	0.135165
GO:0005762	mitochondrial large ribosomal subunit	cellular_component	9	1	43	3	911	0.135165
GO:0008021	synaptic vesicle	cellular_component	4	1	43	3	911	0.135165
GO:0000278	mitotic cell cycle	biological_process	5	1	43	3	911	0.135165
GO:0045787	positive regulation of cell cycle	biological_process	7	1	43	3	911	0.135165
GO:0007623	circadian rhythm	biological_process	4	1	43	3	911	0.135165
GO:0005720	nuclear heterochromatin	cellular_component	8	1	43	3	911	0.135165
GO:0042058	regulation of epidermal growth factor receptor signaling pathway	biological_process	9	1	43	3	911	0.135165
GO:0051898	negative regulation of protein kinase B signaling	biological_process	10	1	43	3	911	0.135165
GO:0090263	positive regulation of canonical Wnt signaling pathway	biological_process	10	1	43	3	911	0.135165
GO:0010923	negative regulation of phosphatase activity	biological_process	11	1	43	3	911	0.135165
GO:0017147	Wnt-protein binding	molecular_function	5	1	43	3	911	0.135165
GO:0043525	positive regulation of neuron apoptotic process	biological_process	10	1	43	3	911	0.135165
GO:0005547	phosphatidylinositol-3,4,5-trisphosphate binding	molecular_function	8	1	43	3	911	0.135165
GO:0045665	negative regulation of neuron differentiation	biological_process	10	1	43	3	911	0.135165
GO:0060154	cellular process regulating host cell cycle in response to virus	biological_process	7	1	43	3	911	0.135165
GO:0097110	scaffold protein binding	molecular_function	5	1	43	3	911	0.135165
GO:0005874	microtubule	cellular_component	7	2	43	14	911	0.13833
GO:0004842	ubiquitin-protein transferase activity	molecular_function	6	2	43	15	911	0.155
GO:0035176	social behavior	biological_process	5	1	43	4	911	0.176121
GO:2001244	positive regulation of intrinsic apoptotic signaling pathway	biological_process	10	1	43	4	911	0.176121
GO:0048538	thymus development	biological_process	7	1	43	4	911	0.176121
GO:0016874	ligase activity	molecular_function	4	1	43	4	911	0.176121
GO:0019898	extrinsic component of membrane	cellular_component	4	1	43	4	911	0.176121
GO:0017124	SH3 domain binding	molecular_function	6	1	43	4	911	0.176121
GO:0031490	chromatin DNA binding	molecular_function	7	1	43	4	911	0.176121
GO:0019827	stem cell population maintenance	biological_process	4	1	43	4	911	0.176121
GO:0050885	neuromuscular process controlling balance	biological_process	7	1	43	4	911	0.176121
GO:0031594	neuromuscular junction	cellular_component	4	1	43	4	911	0.176121
GO:0036459	thiol-dependent ubiquitinyl hydrolase activity	molecular_function	9	1	43	4	911	0.176121
GO:0050852	T cell receptor signaling pathway	biological_process	8	1	43	4	911	0.176121
GO:0006914	autophagy	biological_process	6	1	43	4	911	0.176121
GO:0014069	postsynaptic density	cellular_component	5	1	43	4	911	0.176121
GO:0008285	negative regulation of cell proliferation	biological_process	7	1	43	4	911	0.176121
GO:0004888	transmembrane signaling receptor activity	molecular_function	5	1	43	4	911	0.176121
GO:0019900	kinase binding	molecular_function	6	1	43	4	911	0.176121
GO:0032088	negative regulation of NF-kappaB transcription factor activity	biological_process	7	1	43	4	911	0.176121
GO:0043967	histone H4 acetylation	biological_process	11	1	43	4	911	0.176121
GO:0070888	E-box binding	molecular_function	11	1	43	4	911	0.176121
GO:0045732	positive regulation of protein catabolic process	biological_process	8	1	43	4	911	0.176121
GO:0008286	insulin receptor signaling pathway	biological_process	8	1	43	4	911	0.176121
GO:0008013	beta-catenin binding	molecular_function	5	1	43	4	911	0.176121
GO:0032757	positive regulation of interleukin-8 production	biological_process	8	1	43	4	911	0.176121
GO:0005789	endoplasmic reticulum membrane	cellular_component	5	2	43	18	911	0.206975
GO:0005783	endoplasmic reticulum	cellular_component	6	2	43	18	911	0.206975
GO:0007268	chemical synaptic transmission	biological_process	9	1	43	5	911	0.215181
GO:0032869	cellular response to insulin stimulus	biological_process	8	1	43	5	911	0.215181
GO:0009636	response to toxic substance	biological_process	5	1	43	5	911	0.215181
GO:0007160	cell-matrix adhesion	biological_process	6	1	43	5	911	0.215181
GO:0005930	axoneme	cellular_component	6	1	43	5	911	0.215181
GO:0051607	defense response to virus	biological_process	5	1	43	5	911	0.215181
GO:0001764	neuron migration	biological_process	7	1	43	5	911	0.215181
GO:0005516	calmodulin binding	molecular_function	5	1	43	5	911	0.215181
GO:0003690	double-stranded DNA binding	molecular_function	7	1	43	5	911	0.215181
GO:0043433	negative regulation of DNA binding transcription factor activity	biological_process	6	1	43	5	911	0.215181
GO:0007165	signal transduction	biological_process	4	2	43	19	911	0.224741
GO:0005887	integral component of plasma membrane	cellular_component	6	2	43	20	911	0.242631
GO:0030154	cell differentiation	biological_process	5	2	43	20	911	0.242631
GO:0004252	serine-type endopeptidase activity	molecular_function	8	1	43	6	911	0.252429
GO:0043966	histone H3 acetylation	biological_process	11	1	43	6	911	0.252429
GO:0007275	multicellular organism development	biological_process	4	1	43	6	911	0.252429
GO:0090630	activation of GTPase activity	biological_process	9	1	43	6	911	0.252429
GO:0031463	Cul3-RING ubiquitin ligase complex	cellular_component	7	1	43	6	911	0.252429
GO:0006511	ubiquitin-dependent protein catabolic process	biological_process	10	1	43	6	911	0.252429
GO:0042393	histone binding	molecular_function	5	1	43	6	911	0.252429
GO:0045202	synapse	cellular_component	3	1	43	6	911	0.252429
GO:0008630	intrinsic apoptotic signaling pathway in response to DNA damage	biological_process	7	1	43	6	911	0.252429
GO:0016579	protein deubiquitination	biological_process	9	1	43	6	911	0.252429
GO:0043005	neuron projection	cellular_component	5	1	43	6	911	0.252429
GO:0071222	cellular response to lipopolysaccharide	biological_process	8	1	43	6	911	0.252429
GO:0034220	ion transmembrane transport	biological_process	7	1	43	6	911	0.252429
GO:0005886	plasma membrane	cellular_component	4	5	43	73	911	0.256756
GO:0006508	proteolysis	biological_process	7	1	43	7	911	0.287949
GO:0009986	cell surface	cellular_component	4	1	43	7	911	0.287949
GO:0061630	ubiquitin protein ligase activity	molecular_function	7	1	43	7	911	0.287949
GO:0016324	apical plasma membrane	cellular_component	5	1	43	7	911	0.287949
GO:0007049	cell cycle	biological_process	4	1	43	7	911	0.287949
GO:0046983	protein dimerization activity	molecular_function	5	1	43	7	911	0.287949
GO:0019904	protein domain specific binding	molecular_function	5	1	43	7	911	0.287949
GO:0032922	circadian regulation of gene expression	biological_process	5	1	43	7	911	0.287949
GO:0004930	G-protein coupled receptor activity	molecular_function	6	1	43	7	911	0.287949
GO:0043547	positive regulation of GTPase activity	biological_process	8	2	43	23	911	0.296573
GO:0000978	RNA polymerase II proximal promoter sequence-specific DNA binding	molecular_function	10	2	43	23	911	0.296573
GO:0005739	mitochondrion	cellular_component	6	3	43	41	911	0.30455
GO:0043565	sequence-specific DNA binding	molecular_function	7	2	43	24	911	0.314505
GO:0016485	protein processing	biological_process	8	1	43	8	911	0.321819
GO:0007507	heart development	biological_process	6	1	43	8	911	0.321819
GO:0006974	cellular response to DNA damage stimulus	biological_process	6	1	43	8	911	0.321819
GO:0051092	positive regulation of NF-kappaB transcription factor activity	biological_process	7	1	43	9	911	0.354113
GO:0000922	spindle pole	cellular_component	6	1	43	9	911	0.354113
GO:0043025	neuronal cell body	cellular_component	5	1	43	9	911	0.354113
GO:0036064	ciliary basal body	cellular_component	7	1	43	9	911	0.354113
GO:0055037	recycling endosome	cellular_component	8	1	43	9	911	0.354113
GO:0043066	negative regulation of apoptotic process	biological_process	9	1	43	9	911	0.354113
GO:0030425	dendrite	cellular_component	6	1	43	10	911	0.384904
GO:0030027	lamellipodium	cellular_component	6	1	43	10	911	0.384904
GO:0006915	apoptotic process	biological_process	6	1	43	10	911	0.384904
GO:0006281	DNA repair	biological_process	8	1	43	10	911	0.384904
GO:0008360	regulation of cell shape	biological_process	8	1	43	10	911	0.384904
GO:0005634	nucleus	cellular_component	6	8	43	148	911	0.397847
GO:0016020	membrane	cellular_component	3	4	43	68	911	0.402099
GO:0005096	GTPase activator activity	molecular_function	6	1	43	11	911	0.414259
GO:0000790	nuclear chromatin	cellular_component	7	1	43	11	911	0.414259
GO:0016567	protein ubiquitination	biological_process	11	1	43	11	911	0.414259
GO:0001701	in utero embryonic development	biological_process	8	1	43	11	911	0.414259
GO:0045087	innate immune response	biological_process	5	1	43	12	911	0.442244
GO:0007186	G-protein coupled receptor signaling pathway	biological_process	5	1	43	12	911	0.442244
GO:0045944	positive regulation of transcription by RNA polymerase II	biological_process	10	3	43	52	911	0.450445
GO:0005769	early endosome	cellular_component	8	1	43	13	911	0.468922
GO:0015031	protein transport	biological_process	9	1	43	14	911	0.494353
GO:0005615	extracellular space	cellular_component	4	1	43	15	911	0.518592
GO:0000981	RNA polymerase II transcription factor activity, sequence-specific DNA binding	molecular_function	5	1	43	15	911	0.518592
GO:0008270	zinc ion binding	molecular_function	8	3	43	59	911	0.53755
GO:0035556	intracellular signal transduction	biological_process	5	1	43	16	911	0.541695
GO:0030054	cell junction	cellular_component	3	1	43	18	911	0.584699
GO:0045893	positive regulation of transcription, DNA-templated	biological_process	9	1	43	18	911	0.584699
GO:0005829	cytosol	cellular_component	6	3	43	68	911	0.637799
GO:0019901	protein kinase binding	molecular_function	7	1	43	21	911	0.641911
GO:0005730	nucleolus	cellular_component	6	2	43	46	911	0.652732
GO:0045892	negative regulation of transcription, DNA-templated	biological_process	9	1	43	22	911	0.659212
GO:0005524	ATP binding	molecular_function	5	4	43	95	911	0.67484
GO:0042803	protein homodimerization activity	molecular_function	6	1	43	24	911	0.691399
GO:0016021	integral component of membrane	cellular_component	5	5	43	121	911	0.698323
GO:0003700	DNA binding transcription factor activity	molecular_function	4	2	43	52	911	0.71946
GO:0005813	centrosome	cellular_component	7	1	43	27	911	0.734186
GO:0006355	regulation of transcription, DNA-templated	biological_process	8	3	43	83	911	0.770354
GO:0008150	biological_process	biological_process	2	1	43	31	911	0.782328
GO:0005575	cellular_component	cellular_component	2	1	43	31	911	0.782328
GO:0003674	molecular_function	molecular_function	2	1	43	31	911	0.782328
GO:0046872	metal ion binding	molecular_function	6	4	43	115	911	0.815554
GO:0005515	protein binding	molecular_function	4	1	43	43	911	0.881142
GO:0003677	DNA binding	molecular_function	6	1	43	46	911	0.897964
GO:0005654	nucleoplasm	cellular_component	6	3	43	108	911	0.903791
GO:0005622	intracellular	cellular_component	4	1	43	55	911	0.935657
GO:0070062	extracellular exosome	cellular_component	7	1	43	65	911	0.961678
GO:0003676	nucleic acid binding	molecular_function	5	1	43	67	911	0.965476
