# Supplementary material for: Integrated Study of Transcriptome-wide m6A Methylome Reveals Novel Insights Into the Character and Function of m6A Methylation During Yak Adipocyte Differentiation
Source: Front Cell Dev Biol. 2021 Dec 3;9:689067. doi: 10.3389/fcell.2021.689067 (PMC8678508; doi:10.3389/fcell.2021.689067)
Supplement: Supplementary file 14 [file Table5.XLSX]

## Sheet: Sheet1
The top 20 GO enrichment terms for differentially genes.
GO_ID	GO_Term	GO_function	GO_class	Genes	S gene number	TS gene number	B gene number	TB gene number	pvalue
GO:0005615	extracellular space	cellular_component	4	ADAMTS15;ADAMTS9;ADM;ANGPT2;ANGPTL1;APOD;C1QTNF1;C3;C4A;CD109;CHRD;COL14A1;CPXM1;CRLF1;DCN;EFEMP1;ENO2;EZR;FGF1;IGF1;IGFBP4;IGFBP5;IL1RN;IL6;INHBA;KRT78;LAMA1;LAMA5;LIPG;LOC102265755;LOC102270201;LOC102276577;LOC102277263;LOC102278370;LOXL4;LRIG3;LTBP4;LUM;MASP1;MFI2;PCSK6;PLTP;SCG2;SEMA3A;SEMA3D;SERPINE2;SFRP1;SFRP4;SPP1;SPTBN2;SRPX2;SST;STC1;TGFBR3;VWC2;WNT10B;WNT2B;WNT5B;XDH	59	644	606	16431	1.00408e-10
GO:0005576	extracellular region	cellular_component	3	ABHD18;ADM2;ANGPTL5;ANOS1;CD163;CFB;CRLF1;CXCL14;ESM1;FAM180A;FAM198A;FGF11;FGF18;FGF1;FGF2;FIBIN;GHR;INHBA;ISM1;LGI2;LGI3;MEGF6;NLRP3;OLFML1;RSPO3;SFRP5;SPP1;TFPI2;THBS2;THBS3;THPO;WNT10B	32	644	293	16431	1.68146e-07
GO:0005887	integral component of plasma membrane	cellular_component	6	ABCA1;ABCC3;ANKH;AQP1;ATP2A1;ATP2A3;ATP2C2;C1QTNF1;CSPG4;FLT1;GPR75;GPR83;ITPR3;KCNJ2;KCNJ8;KCNK5;LOC102278348;LOC102280098;LOC102282221;LOC102284715;LTB4R;MFSD2A;P2RX5;PLPP1;PLPP3;PLXNC1;SEMA6A;SEMA6D;SLC16A3;SLC16A7;SLC22A4;SLC26A7;SLC28A1;SLC2A1;SLC43A2;SLC4A3;SLC6A17;SLC6A6;SLCO5A1;STEAP1;STEAP2;TNFRSF4;TNFRSF6B;TSPAN13	44	644	486	16431	2.16613e-07
GO:0001525	angiogenesis	biological_process	5	ACKR3;ADM2;ANGPT2;ANGPTL4;EPAS1;ESM1;FGF18;FGF1;FGF2;HIF1A;PLXDC1;RHOB;RORA;SAT1;SCG2;SRPX2;TMEM100	17	644	104	16431	5.62135e-07
GO:0009986	cell surface	cellular_component	4	ACKR3;ADAMTS15;ADAMTS9;ADGRG2;CAPN5;CD109;CD44;CSPG4;EMP2;FZD4;GRIA1;IL1R1;ITGA4;ITGA8;LIPG;LOC102269868;LOC102278348;LOC102278370;LOC102283219;LRP6;MFI2;PCSK6;RAMP3;SFRP4;SLC1A3;SRPX2;TNN;WNT5B	28	644	261	16431	1.42059e-06
GO:0010906	regulation of glucose metabolic process	biological_process	9	ACACB;C1QTNF1;IGFBP4;IGFBP5;PDK4;RORA	6	644	15	16431	1.30918e-05
GO:0060076	excitatory synapse	cellular_component	4	ELFN1;GRIA1;ITGA3;SLC17A7;SRPX2	5	644	11	16431	3.45607e-05
GO:0060070	canonical Wnt signaling pathway	biological_process	8	FZD2;FZD4;LRP6;NR4A2;PLPP3;SFRP1;SFRP4;SFRP5;SNAI2;WNT10B;WNT2B	11	644	65	16431	4.00703e-05
GO:0043235	receptor complex	cellular_component	4	FLT1;IL4R;ITPR3;LIFR;LOC102269868;LOC102283219;LRP6;PLXDC1;RAMP3;TGFBR2;TGFBR3	11	644	67	16431	5.35864e-05
GO:0006953	acute-phase response	biological_process	8	CD163;IL1RN;IL6;LOC102276577;SIGIRR	5	644	12	16431	5.73368e-05
GO:0005509	calcium ion binding	molecular_function	7	ACAN;ACTN3;AGRN;AIF1L;ASPN;C1R;C1S;CD248;CDH1;CDH26;CDH6;DNER;DOC2B;EDIL3;EFEMP1;EHD3;EPDR1;HPCAL1;JAG1;LOC102268971;LOC102271603;LOC102274923;LOC102283839;LTBP4;MASP1;MEGF6;NECAB2;NECAB3;NID2;PADI4;PAMR1;PCDH18;PLCD4;RPH3AL;SNED1;SPOCK2;TGM3;THBS2;THBS3	39	644	512	16431	5.9784e-05
GO:0005006	epidermal growth factor-activated receptor activity	molecular_function	10	EFEMP1;LOC102269868;LOC102283219	3	644	3	16431	5.99403e-05
GO:0014911	positive regulation of smooth muscle cell migration	biological_process	9	BCL2;DOCK5;IGF1;SEMA6D	4	644	7	16431	7.44492e-05
GO:0005871	kinesin complex	cellular_component	5	CENPE;KIF11;KIF17;KIF18B;KIF1A;KIF20A;KIF23;KIF2C;KIF4A	9	644	48	16431	8.79183e-05
GO:0005178	integrin binding	molecular_function	6	EDIL3;EMP2;ESM1;FGF1;IGF1;LAMA5;PLPP3;S1PR2;TNN;TNXB	10	644	59	16431	8.82713e-05
GO:0048546	digestive tract morphogenesis	biological_process	6	BCL2;HIF1A;LOC102269868;LOC102283219	4	644	8	16431	0.000144276
GO:0008284	positive regulation of cell proliferation	biological_process	7	ADM;CD248;CDCA7L;CRLF1;EMP2;ESM1;FABP4;FGF18;FGF1;FGF2;FOXM1;HDAC4;LIFR;LOC102275331;LOC102283839;MLXIPL;OSMR;PRC1;STAT4;WNT10B	20	644	210	16431	0.000231024
GO:0042567	insulin-like growth factor ternary complex	cellular_component	6	IGF1;IGFALS;IGFBP5	3	644	4	16431	0.000232745
GO:0005179	hormone activity	molecular_function	7	ADM2;ADM;IGF1;INHBA;SST;STC1;THPO	7	644	33	16431	0.000241169
GO:0071320	cellular response to cAMP	biological_process	9	AQP1;EZR;GPD1;IGFBP5;PDE4D;WNT10B	6	644	24	16431	0.000260311
