# Supplementary material for: Integrated Study of Transcriptome-wide m6A Methylome Reveals Novel Insights Into the Character and Function of m6A Methylation During Yak Adipocyte Differentiation
Source: Front Cell Dev Biol. 2021 Dec 3;9:689067. doi: 10.3389/fcell.2021.689067 (PMC8678508; doi:10.3389/fcell.2021.689067)
Supplement: Supplementary file 15 [file Table7.XLSX]

## Sheet: Sheet1
			List of 155 genes with significant differences in methylation and non-significant differences expression in yak adipocyte as compared to preadipocyte.
PEAK INFO													m6A regulation INFO					gene regulation INFO
seqnames	start	end	width	geneId	transcriptId	distanceToTSS	geneName	GO	KEGG	KO_ENTRY	EC	Description	peak_annotation	diff.lg.fdr	diff.p	diff.log2.fc	m6A_regulation	fc	log2(fc)	pval	qval	gene_regulation	significant	FPKM.Ad_1_input	FPKM.Ad_2_input	FPKM.Ad_3_input	FPKM.Pread0_1_input	FPKM.Pread0_2_input	FPKM.Pread0_3_input
NW_005394852.1	437745	438043	299	102271561	XM_005904394.2	413	PGAM2	GO:0004619(phosphoglycerate mutase activity);GO:0005634(nucleus);GO:0006096(glycolytic process);GO:0006941(striated muscle contraction);GO:0007219(Notch signaling pathway);GO:0070062(extracellular exosome)	00010(Glycolysis / Gluconeogenesis);00260(Glycine, serine and threonine metabolism);04922(Glucagon signaling pathway);05230(Central carbon metabolism in cancer)	K01834	EC:5.4.2.11	Phosphoglycerate mutase 2, partial [Bos mutus]	Exon (XM_005904394.2/102271561, exon 1 of 3)	-0.957	0.0416869	5.09	up	3.60355	1.84942	1	1	up	no	0	0.419368	0.060939	0	0.096063	0.037224
NW_005395103.1	38451	38681	231	102285565	XM_005905725.2	0	LOC102285565	GO:0003723(RNA binding);GO:0003735(structural constituent of ribosome);GO:0006412(translation);GO:0022625(cytosolic large ribosomal subunit)	03010(Ribosome)	K02924	NA	PREDICTED: 60S ribosomal protein L39 [Bos mutus]	5' UTR	-16.9	3.16228e-19	5.03	up	0.580933	-0.783557	0.444736	1	down	no	5.34226	4.9193	4.15301	4.98049	9.72759	10.1047
NW_005397390.1	101406	101799	394	102280847	XM_005911056.2	58	LOC102280847	GO:0004252(serine-type endopeptidase activity);GO:0005576(extracellular region);GO:0006508(proteolysis);GO:0006956(complement activation)	04610(Complement and coagulation cascades);05322(Systemic lupus erythematosus);05133(Pertussis);05150(Staphylococcus aureus infection)	K01332	EC:3.4.21.43	complement component 2 precursor [Bos taurus]	5' UTR	-5.67	1.58489e-07	4.78	up	5.92773	2.56748	0.276991	1	up	no	0	0	8.78922	0	0	1.48273
NW_005395823.1	501948	502122	175	102273378	XM_005908646.1	4194	NRARP	GO:0000122(negative regulation of transcription by RNA polymerase II);GO:0001569(branching involved in blood vessel morphogenesis);GO:0001938(positive regulation of endothelial cell proliferation);GO:0002043(blood vessel endothelial cell proliferation involved in sprouting angiogenesis);GO:0007219(Notch signaling pathway);GO:0032525(somite rostral/caudal axis specification);GO:0045581(negative re…	NA	NA	NA	PREDICTED: notch-regulated ankyrin repeat-containing protein [Bos mutus]	Exon (XM_005908646.1/102273378, exon 3 of 6)	-3.44	4.67735e-05	3.99	up	0.202533	-2.30377	1	1	down	no	0	0.187702	0.016823	0.718443	0.291391	0
NW_005393844.1	2422394	2422633	240	102285825	XM_005897112.2	9260	USP2	GO:0000122(negative regulation of transcription by RNA polymerase II);GO:0004843(thiol-dependent ubiquitin-specific protease activity);GO:0005634(nucleus);GO:0005938(cell cortex);GO:0006511(ubiquitin-dependent protein catabolic process);GO:0007049(cell cycle);GO:0007517(muscle organ development);GO:0016579(protein deubiquitination);GO:0030332(cyclin binding);GO:0031625(ubiquitin protein ligase bi…	NA	NA	NA	PREDICTED: ubiquitin carboxyl-terminal hydrolase 2 isoform X2 [Bos mutus]	Exon (XM_005897112.2/102285825, exon 2 of 13)	-1.84	0.00331131	3.85	up	1.41358	0.499351	0.617883	1	up	no	0.70606	0.474808	1.4324	0.603968	0.414497	0.830225
NW_005394537.1	252439	252618	180	102284166	XM_005902421.2	0	LOC102284166	GO:0000981(RNA polymerase II transcription factor activity, sequence-specific DNA binding);GO:0005166(neurotrophin p75 receptor binding);GO:0005634(nucleus);GO:0005730(nucleolus);GO:0005737(cytoplasm);GO:0005813(centrosome);GO:0006351(transcription, DNA-templated);GO:0006357(regulation of transcription by RNA polymerase II);GO:0043565(sequence-specific DNA binding);GO:0046872(metal ion binding);G…	04722(Neurotrophin signaling pathway);04722(Neurotrophin signaling pathway)	K12458	NA	PREDICTED: zinc finger protein 135 isoform X3 [Bos mutus]	5' UTR	-1.28	0.0162181	3.78	up	0.765992	-0.384599	0.570095	1	down	no	1.19095	1.36753	1.19231	1.69198	2.03798	1.16668
NW_005394433.1	30403	30553	151	102269012	XM_014480187.1	3980	GPR135	GO:0004930(G-protein coupled receptor activity);GO:0007186(G-protein coupled receptor signaling pathway);GO:0016021(integral component of membrane)	NA	NA	NA	PREDICTED: probable G-protein coupled receptor 135 [Bos mutus]	Exon (XM_014480187.1/102269012, exon 4 of 4)	-1.23	0.0186209	3.68	up	0.786514	-0.346457	1	1	down	no	0	0.302133	0.028662	0.175541	0.215255	0.029788
NW_005394038.1	638635	638694	60	102270483	XM_005898835.1	47717	ENTPD1	GO:0016021(integral component of membrane);GO:0016787(hydrolase activity);GO:0016787(hydrolase activity)	00230(Purine metabolism);00240(Pyrimidine metabolism);05169(Epstein-Barr virus infection);05169(Epstein-Barr virus infection)	K01510	EC:3.6.1.5	PREDICTED: ectonucleoside triphosphate diphosphohydrolase 1 isoform X1 [Bos mutus]	5' UTR	-1.36	0.0128825	3.6	up	0.972565	-0.0401337	0.997444	1	down	no	0	0.122388	8.5646	0.213923	0.240797	8.47732
NW_005394391.1	80040	80129	90	102270982	XM_005901727.2	1966	PRR22	NA	NA	NA	NA	PREDICTED: proline-rich protein 22 [Bos mutus]	Exon (XM_005901727.2/102270982, exon 3 of 3)	-1.09	0.0275423	3.54	up	0.763415	-0.389461	0.762154	1	down	no	0.814976	0.452226	0.043522	0.860522	0.706585	0.149815
NW_005393377.1	1465574	1465753	180	102281795	XM_005911821.1	16790	ZFPM1	GO:0000122(negative regulation of transcription by RNA polymerase II);GO:0000979(RNA polymerase II core promoter sequence-specific DNA binding);GO:0001085(RNA polymerase II transcription factor binding);GO:0001102(RNA polymerase II activating transcription factor binding);GO:0003151(outflow tract morphogenesis);GO:0003192(mitral valve formation);GO:0003195(tricuspid valve formation);GO:0005634(nu…	NA	NA	NA	PREDICTED: LOW QUALITY PROTEIN: zinc finger protein ZFPM1 [Bos mutus]	Exon (XM_005911821.1/102281795, exon 14 of 16)	-4.41	3.89045e-06	3.43	up	0.44667	-1.16272	0.242664	1	down	no	0.634211	0.542128	0.326545	1.70822	1.26547	0.390952
NW_005394315.1	1005892	1006042	151	102276659	XM_014479943.1	40281	HECW2	GO:0004842(ubiquitin-protein transferase activity);GO:0005634(nucleus);GO:0005737(cytoplasm);GO:0005737(cytoplasm)	NA	NA	NA	PREDICTED: E3 ubiquitin-protein ligase HECW2 isoform X1 [Bos mutus]	Exon (XM_014479943.1/102276659, exon 6 of 26)	-1.23	0.0186209	3.39	up	0.665224	-0.588089	0.58601	1	down	no	0.463424	0.365085	0.0768397	0.575595	0.684387	0.100985
NW_005392900.1	2349154	2349244	91	102266695	XM_005887339.2	618	RADIL	GO:0005874(microtubule);GO:0007165(signal transduction);GO:0034446(substrate adhesion-dependent cell spreading)	03015(mRNA surveillance pathway)	K14376	EC:2.7.7.19	PREDICTED: ras-associating and dilute domain-containing protein [Bos mutus]	Exon (XM_005887339.2/102266695, exon 2 of 16)	-1.05	0.0316228	3.29	up	0.163337	-2.61407	0.0947092	1	down	no	0.263316	0.352679	0	1.44714	2.27326	0.050912
NW_005393546.1	783783	784022	240	102281526	XM_005894054.2	240	TIGD3	GO:0003677(DNA binding)	NA	NA	NA	PREDICTED: tigger transposable element-derived protein 3 [Bos mutus]	Exon (XM_005894054.2/102281526, exon 1 of 1)	-1.16	0.0229087	3.29	up	0.192532	-2.37683	1	1	down	no	0.027213	0.033199	0.045832	0.214096	0.195446	0.142283
NW_005393953.1	1160842	1161020	179	102280410	XM_005898196.1	12268	BEND3	GO:0000122(negative regulation of transcription by RNA polymerase II);GO:0000182(rDNA binding);GO:0000183(chromatin silencing at rDNA);GO:0005720(nuclear heterochromatin);GO:0005730(nucleolus);GO:0006306(DNA methylation);GO:0034773(histone H4-K20 trimethylation);GO:0036124(histone H3-K9 trimethylation);GO:0043967(histone H4 acetylation);GO:0080182(histone H3-K4 trimethylation);GO:0098532(histone …	NA	NA	NA	PREDICTED: BEN domain-containing protein 3 [Bos mutus]	Exon (XM_005898196.1/102280410, exon 3 of 3)	-0.982	0.0380189	3.17	up	1.1522	0.204393	0.832347	1	up	no	2.19122	1.51428	0.38562	1.50839	1.54275	0.499556
NW_005396129.1	154075	154285	211	102287879	XM_005909546.2	72493	SVOP	GO:0016021(integral component of membrane);GO:0030054(cell junction);GO:0030672(synaptic vesicle membrane);GO:0055085(transmembrane transport);GO:0055085(transmembrane transport)	04512(ECM-receptor interaction);04512(ECM-receptor interaction)	K06258	NA	Synaptic vesicle 2-related protein [Tupaia chinensis]	3' UTR	-3.17	9.54993e-05	3.06	up	0.499041	-1.00277	0.259218	1	down	no	0.54263	0.565725	0.48809	1.41778	1.4573	0.32395
NW_005394184.1	3129192	3129514	323	106701050	XR_001351601.1	88	LOC106701050	NA	NA	NA	NA	hypothetical protein PAL_GLEAN10025431 [Pteropus alecto]	Exon (XR_001351601.1/106701050, exon 1 of 5)	-1.55	0.0074131	3	up	0.0933476	-3.42124	1	1	down	no	0	0	0.179163	0.629138	0.76777	0.522403
NW_005395587.1	87982	88162	181	102269785	XM_014482175.1	12795	LOC102269785	GO:0003676(nucleic acid binding);GO:0003700(DNA binding transcription factor activity);GO:0005622(intracellular);GO:0006355(regulation of transcription, DNA-templated);GO:0046872(metal ion binding)	NA	NA	NA	PREDICTED: zinc finger protein 550 [Bos mutus]	Exon (XM_014482175.1/102269785, exon 5 of 5)	-3.88	1.51356e-05	2.94	up	1.01073	0.0153933	1	1	up	no	0.243643	0.392611	0.332549	0.487769	0.172216	0.298536
NW_005393337.1	4466624	4466891	268	106700680	XR_001351335.1	0	LOC106700680	GO:0000124(SAGA complex);GO:0000125(PCAF complex);GO:0001102(RNA polymerase II activating transcription factor binding);GO:0003674(molecular_function);GO:0003677(DNA binding);GO:0003700(DNA binding transcription factor activity);GO:0003713(transcription coactivator activity);GO:0004402(histone acetyltransferase activity);GO:0005575(cellular_component);GO:0005634(nucleus);GO:0005669(transcription …	03022(Basal transcription factors)	K03126	NA	PREDICTED: transcription initiation factor TFIID subunit 12 isoform X1 [Bos mutus]	Exon (XR_001351335.1/106700680, exon 1 of 1)	-10.3	1.99526e-12	2.84	up	0.573976	-0.800938	0.50869	1	down	no	0.519348	0.806318	0.367119	0.754965	0.909607	1.28466
NW_005393661.1	54202	54415	214	102276556	XM_005895359.2	4623	PPFIA3	GO:0007269(neurotransmitter secretion);GO:0048786(presynaptic active zone)	NA	NA	NA	PREDICTED: liprin-alpha-3 [Bos mutus]	Exon (XM_005895359.2/102276556, exon 9 of 29)	-1.61	0.00630957	2.66	up	0.95152	-0.0716942	0.972555	1	down	no	0.418859	0.535699	0.81264	0.467075	0.418411	0.971751
NW_005399609.1	10850	10939	90	102285052	XM_014483654.1	0	LOC102285052	GO:0003677(DNA binding);GO:0005622(intracellular);GO:0006355(regulation of transcription, DNA-templated);GO:0046872(metal ion binding)	NA	NA	NA	PREDICTED: LOW QUALITY PROTEIN: zinc finger protein 665-like [Bos mutus]	Exon (XM_014483654.1/102285052, exon 1 of 3)	-0.905	0.047863	2.58	up	1.12253	0.166755	0.779865	1	up	no	1.4043	1.239	2.49203	0.946814	0.888721	2.73925
NW_005393148.1	188485	188894	410	102275282	XM_005889963.2	20796	YBX2	GO:0003677(DNA binding);GO:0005730(nucleolus);GO:0006355(regulation of transcription, DNA-templated)	NA	NA	NA	PREDICTED: Y-box-binding protein 2 [Bos mutus]	Exon (XM_005889963.2/102275282, exon 6 of 9)	-1.77	0.00398107	2.44	up	0.200379	-2.3192	0.0902376	1	down	no	0.454949	0	0.264266	1.78438	1.22312	0.581778
NW_005394184.1	2312448	2312598	151	102270883	XM_005900151.2	3578	ABCC10	GO:0005524(ATP binding);GO:0005765(lysosomal membrane);GO:0016021(integral component of membrane);GO:0042626(ATPase activity, coupled to transmembrane movement of substances);GO:0055085(transmembrane transport)	02010(ABC transporters)	K05674	NA	PREDICTED: multidrug resistance-associated protein 7 [Bos mutus]	Exon (XM_005900151.2/102270883, exon 2 of 21)	-1.32	0.0141254	2.32	up	1.12199	0.166065	0.843154	1	up	no	1.58235	1.6019	0.65553	1.48569	1.34139	0.595202
NW_005394378.1	128511	128771	261	102278818	XM_014480059.1	2669	LOC102278818	GO:0004364(glutathione transferase activity);GO:0005737(cytoplasm);GO:0006749(glutathione metabolic process)	00480(Glutathione metabolism);00980(Metabolism of xenobiotics by cytochrome P450);00982(Drug metabolism - cytochrome P450);00983(Drug metabolism - other enzymes);05200(Pathways in cancer);05204(Chemical carcinogenesis);05225(Hepatocellular carcinoma);05418(Fluid shear stress and atherosclerosis);01524(Platinum drug resistance)	K00799	EC:2.5.1.18	PREDICTED: glutathione S-transferase theta-1 [Bos mutus]	Exon (XM_014480059.1/102278818, exon 4 of 5)	-1.08	0.0288403	2.28	up	0.630673	-0.665036	1	1	down	no	0.133538	0.305937	0.236047	0.310815	0.353055	0.407243
NW_005394693.1	165711	165799	89	102272313	XM_005903495.1	27307	LSP1	GO:0006935(chemotaxis);GO:0006952(defense response);GO:0007165(signal transduction);GO:0016020(membrane);GO:0070062(extracellular exosome)	04625(C-type lectin receptor signaling pathway);05152(Tuberculosis)	K14957	NA	PREDICTED: lymphocyte-specific protein 1 [Bos mutus]	Exon (XM_005903495.1/102272313, exon 2 of 10)	-1.02	0.0338844	2.21	up	0.446926	-1.16189	0.315563	1	down	no	0.470453	1.56921	0.271289	2.78154	1.95013	0.439097
NW_005394338.1	421833	422012	180	102266199	XM_005901331.2	128838	SFXN5	GO:0005743(mitochondrial inner membrane);GO:0015137(citrate transmembrane transporter activity);GO:0015746(citrate transport);GO:0016021(integral component of membrane);GO:0034220(ion transmembrane transport);GO:0055072(iron ion homeostasis)	04120(Ubiquitin mediated proteolysis)	K03351	NA	PREDICTED: sideroflexin-5 [Bos mutus]	3' UTR	-1.72	0.00457088	2.1	up	2.83485	1.50327	0.0933975	1	up	no	1.43358	1.04984	2.96561	0.675525	0.873325	0.373304
NW_005393640.1	218653	218832	180	102274565	XM_005895110.2	4806	CRACR2B	GO:0005509(calcium ion binding)	NA	NA	NA	PREDICTED: LOW QUALITY PROTEIN: EF-hand calcium-binding domain-containing protein 4A [Bos mutus]	3' UTR	-1.28	0.0158489	2.03	up	0.97638	-0.0344849	1	1	down	no	0.501757	1.11357	0.59652	0.771228	0.744913	0.749215
NW_005393352.1	1768020	1768320	301	102283661	XM_005892146.2	97270	CEP152	GO:0005654(nucleoplasm);GO:0005813(centrosome);GO:0007099(centriole replication);GO:0019901(protein kinase binding);GO:0098535(de novo centriole assembly involved in multi-ciliated epithelial cell differentiation);GO:0098536(deuterosome)	NA	NA	NA	PREDICTED: centrosomal protein of 152 kDa isoform X2 [Bos mutus]	Exon (XM_005892146.2/102283661, exon 27 of 27)	-2.12	0.00151356	1.94	up	0.829027	-0.270509	0.791513	1	down	no	0.60122	0.41919	0.552432	0.487088	0.58453	0.825597
NW_005393439.1	117291	117469	179	102266363	XM_014477401.1	476	ZNF394	GO:0003700(DNA binding transcription factor activity);GO:0005634(nucleus);GO:0005654(nucleoplasm);GO:0005737(cytoplasm);GO:0006351(transcription, DNA-templated);GO:0006355(regulation of transcription, DNA-templated);GO:0043565(sequence-specific DNA binding);GO:0046872(metal ion binding)	NA	NA	NA	PREDICTED: zinc finger protein 394 [Bos mutus]	5' UTR	-0.985	0.0380189	1.93	up	1.1785	0.23695	0.721699	1	up	no	1.4782	1.66444	2.02211	1.04667	1.32896	2.00686
NW_005393708.1	982118	982238	121	102267135	XM_005895865.2	865	EXTL1	GO:0006024(glycosaminoglycan biosynthetic process);GO:0006486(protein glycosylation);GO:0015012(heparan sulfate proteoglycan biosynthetic process);GO:0016021(integral component of membrane)	00534(Glycosaminoglycan biosynthesis - heparan sulfate / heparin)	K02368	EC:2.4.1.224	PREDICTED: exostosin-like 1 [Bos mutus]	Exon (XM_005895865.2/102267135, exon 1 of 11)	-2.52	0.000524807	1.86	up	1.35	0.432964	0.696903	1	up	no	1.3956	1.82036	4.47329	1.96307	2.8748	0.857855
NW_005394761.1	214601	214660	60	102272403	XM_005903877.2	9263	CASQ1	GO:0005509(calcium ion binding);GO:0005759(mitochondrial matrix);GO:0007029(endoplasmic reticulum organization);GO:0009408(response to heat);GO:0014809(regulation of skeletal muscle contraction by regulation of release of sequestered calcium ion);GO:0033018(sarcoplasmic reticulum lumen);GO:0045214(sarcomere organization);GO:0051258(protein polymerization)	04260(Cardiac muscle contraction);04261(Adrenergic signaling in cardiomyocytes)	K01539	EC:3.6.3.9	PREDICTED: calsequestrin-1 [Bos mutus]	3' UTR	-1.17	0.0218776	1.81	up	0.386329	-1.3721	0.216353	1	down	no	0.133352	0.291408	1.19427	0.568875	0.959744	2.66218
NW_005395914.1	567751	568021	271	102285974	XM_005908953.2	48869	ATP7B	GO:0004008(copper-exporting ATPase activity);GO:0005507(copper ion binding);GO:0005524(ATP binding);GO:0005770(late endosome);GO:0005802(trans-Golgi network);GO:0005887(integral component of plasma membrane);GO:0006878(cellular copper ion homeostasis);GO:0006882(cellular zinc ion homeostasis);GO:0007595(lactation);GO:0015677(copper ion import);GO:0015680(intracellular copper ion transport);GO:001…	01524(Platinum drug resistance)	K17686	EC:3.6.3.54	PREDICTED: copper-transporting ATPase 2 [Bos mutus]	3' UTR	-2.37	0.000794328	1.8	up	0.509647	-0.972429	0.200824	1	down	no	0.222604	0.228743	1.06404	1.09151	0.950379	0.931517
NW_005396811.1	739521	739730	210	102286843	XM_005910621.1	34252	SULT4A1	GO:0006790(sulfur compound metabolic process);GO:0008146(sulfotransferase activity)	NA	NA	NA	sulfotransferase 4A1 [Bos taurus]	3' UTR	-2.17	0.00134896	1.75	up	0.764599	-0.387226	0.696668	1	down	no	2.72252	3.21918	3.80976	2.59379	2.14364	8.01625
NW_005394189.1	2580900	2581226	327	102278452	XM_014479570.1	416	LOC102278452	GO:0005509(calcium ion binding);GO:0005886(plasma membrane);GO:0007156(homophilic cell adhesion via plasma membrane adhesion molecules);GO:0016021(integral component of membrane)	NA	NA	NA	PREDICTED: protocadherin gamma-B2 [Bos mutus]	Exon (XM_014479570.1/102278452, exon 1 of 2)	-3.94	1.31826e-05	1.74	up	0.997849	-0.00310704	0.942029	1	down	no	1.35123	1.15197	1.24872	1.65003	1.58192	0.528063
NW_005394191.1	370983	371282	300	102285836	XM_005900266.2	3780	ELF3	GO:0000978(RNA polymerase II proximal promoter sequence-specific DNA binding);GO:0000981(RNA polymerase II transcription factor activity, sequence-specific DNA binding);GO:0001824(blastocyst development);GO:0003713(transcription coactivator activity);GO:0005634(nucleus);GO:0006357(regulation of transcription by RNA polymerase II);GO:0006366(transcription by RNA polymerase II);GO:0006954(inflammat…	NA	NA	NA	PREDICTED: ETS-related transcription factor Elf-3 isoform X1 [Bos mutus]	3' UTR	-1.02	0.0338844	1.71	up	0.829201	-0.270206	1	1	down	no	0.248453	0.260961	0.251694	0.267348	0.44401	0.206523
NW_005393854.1	319306	319425	120	102271064	XM_014478680.1	17061	SMG9	GO:0000184(nuclear-transcribed mRNA catabolic process, nonsense-mediated decay);GO:0005515(protein binding);GO:0005622(intracellular);GO:0005829(cytosol);GO:0042802(identical protein binding)	NA	NA	NA	protein SMG9 isoform X1 [Odocoileus virginianus texanus]	3' UTR	-1.27	0.0162181	1.68	up	0.630222	-0.666067	0.295338	1	down	no	8.62492	10.1931	5.01762	13.3813	14.2811	10.1586
NW_005394587.1	152332	152688	357	102264598	XM_014480434.1	0	LOC102264598	GO:0007186(G-protein coupled receptor signaling pathway);GO:0016021(integral component of membrane);GO:0016503(pheromone receptor activity)	NA	NA	NA	PREDICTED: vomeronasal type-1 receptor 4-like [Bos mutus]	Exon (XM_014480434.1/102264598, exon 1 of 1)	-1.3	0.0147911	1.68	up	0.921744	-0.117562	1	1	down	no	0.028879	0.532133	0.117714	0.300474	0.260549	0.175327
NW_005394172.1	1558231	1558799	569	102267706	XM_005899982.1	449	SLC24A1	GO:0005262(calcium channel activity);GO:0005509(calcium ion binding);GO:0005886(plasma membrane);GO:0005887(integral component of plasma membrane);GO:0006813(potassium ion transport);GO:0006874(cellular calcium ion homeostasis);GO:0007601(visual perception);GO:0008273(calcium, potassium:sodium antiporter activity);GO:0015293(symporter activity);GO:0016056(rhodopsin mediated signaling pathway);GO:…	04744(Phototransduction);04744(Phototransduction)	K13749	NA	PREDICTED: sodium/potassium/calcium exchanger 1 isoform X4 [Bos mutus]	Exon (XM_005899982.1/102267706, exon 1 of 10)	-1.44	0.01	1.66	up	1.2805	0.356705	0.747903	1	up	no	0.0664486	0.175621	0.393198	0.120148	0.0818024	0.294159
NW_005393810.1	255775	255984	210	102272858	XM_005896848.2	1255	PAQR8	GO:0003707(steroid hormone receptor activity);GO:0005496(steroid binding);GO:0005886(plasma membrane);GO:0016021(integral component of membrane);GO:0043401(steroid hormone mediated signaling pathway);GO:0048545(response to steroid hormone)	04920(Adipocytokine signaling pathway)	K07297	NA	Membrane progestin receptor beta, partial [Bos mutus]	3' UTR	-1.16	0.0229087	1.65	up	0.59285	-0.75426	0.447381	1	down	no	0.379086	0.426837	0.202445	0.690161	0.7573	0.25342
NW_005393167.1	857121	857210	90	102266346	XR_001351277.1	209	LOC102266346	GO:0005634(nucleus);GO:0005737(cytoplasm)	05020(Prion diseases)	K09553	NA	stress-induced-phosphoprotein 1 [Bos indicus x Bos taurus]	Exon (XR_001351277.1/102266346, exon 1 of 2)	-1.82	0.00346737	1.58	up	0.9945	-0.00795687	0.964698	1	down	no	5.40843	5.35252	3.4547	4.54271	4.71575	5.03581
NW_005394682.1	337080	337259	180	102277226	XM_005903353.1	203780	GAREM	GO:0007173(epidermal growth factor receptor signaling pathway);GO:0008284(positive regulation of cell proliferation);GO:0070064(proline-rich region binding);GO:0070374(positive regulation of ERK1 and ERK2 cascade);GO:0071364(cellular response to epidermal growth factor stimulus)	NA	NA	NA	PREDICTED: LOW QUALITY PROTEIN: GRB2-associated and regulator of MAPK protein [Bos mutus]	Exon (XM_005903353.1/102277226, exon 4 of 8)	-1.21	0.0194984	1.58	up	1.52808	0.61172	0.47029	1	up	no	2.53729	2.21222	1.10396	1.83882	1.11874	0.873047
NW_005396707.1	255705	255945	241	102264366	XM_005910490.2	4105	PCDH1	GO:0005509(calcium ion binding);GO:0005886(plasma membrane);GO:0007156(homophilic cell adhesion via plasma membrane adhesion molecules);GO:0016021(integral component of membrane);GO:0016021(integral component of membrane)	NA	NA	NA	PREDICTED: protocadherin-1 isoform X2 [Bos mutus]	5' UTR	-1.84	0.00323594	1.57	up	0.43334	-1.20643	0.164605	1	down	no	0.43679	0.497428	0.496148	1.54648	1.55616	0.198149
NW_005393769.1	5073820	5073938	119	102264580	XM_014478496.1	0	BEAN1	GO:0016021(integral component of membrane)	NA	NA	NA	Protein BEAN, partial [Bos mutus]	5' UTR	-1.05	0.0316228	1.51	up	0.644217	-0.634382	0.554625	1	down	no	0.560317	1.41221	0.855791	1.26611	2.01209	1.11213
NW_005393029.1	1519140	1519589	450	102285682	XM_005911755.2	3236	TMEM52	GO:0016021(integral component of membrane)	NA	NA	NA	PREDICTED: transmembrane protein 52 [Bos mutus]	3' UTR	-2.44	0.000645654	1.49	up	0.36283	-1.46263	1	1	down	no	0.159826	0	0.383269	0.405169	0.54367	0.547991
NW_005394189.1	2563940	2564209	270	102267707	XM_005911792.2	2302	LOC102267707	GO:0005509(calcium ion binding);GO:0005886(plasma membrane);GO:0007156(homophilic cell adhesion via plasma membrane adhesion molecules);GO:0016021(integral component of membrane)	NA	NA	NA	PREDICTED: LOW QUALITY PROTEIN: protocadherin gamma-A2 [Bos mutus]	Exon (XM_005911792.2/102267707, exon 2 of 2)	-1.41	0.0109648	1.49	up	1.15349	0.206001	0.836708	1	up	no	0.866919	0.978182	3.14743	1.42316	0.747013	2.15803
NW_005393406.1	2157428	2157606	179	102287412	XM_005892845.1	30	DNAJC30	GO:0005739(mitochondrion)	NA	NA	NA	PREDICTED: dnaJ homolog subfamily C member 30 [Bison bison bison]	Exon (XM_005892845.1/102287412, exon 1 of 1)	-4.21	6.45654e-06	1.48	up	0.824933	-0.277651	0.762638	1	down	no	1.47979	1.19457	3.68303	1.97128	1.56121	4.17408
NW_005394641.1	3857773	3857983	211	102282759	XM_005903062.2	44356	KIF24	GO:0003777(microtubule motor activity);GO:0005524(ATP binding);GO:0005814(centriole);GO:0005871(kinesin complex);GO:0007018(microtubule-based movement);GO:0007019(microtubule depolymerization);GO:0008017(microtubule binding);GO:0016887(ATPase activity)	NA	NA	NA	PREDICTED: kinesin-like protein KIF24 [Bos mutus]	Exon (XM_005903062.2/102282759, exon 10 of 13)	-1.56	0.00724436	1.48	up	0.806804	-0.30971	0.757875	1	down	no	0.632633	0.790541	0.51309	0.745288	0.720168	0.934463
NW_005393832.1	386925	387134	210	102268343	XM_005896991.2	535	YARS2	GO:0000049(tRNA binding);GO:0004831(tyrosine-tRNA ligase activity);GO:0005524(ATP binding);GO:0005739(mitochondrion);GO:0005829(cytosol);GO:0042803(protein homodimerization activity);GO:0043039(tRNA aminoacylation);GO:0070184(mitochondrial tyrosyl-tRNA aminoacylation);GO:0072545(tyrosine binding)	00970(Aminoacyl-tRNA biosynthesis)	K01866	EC:6.1.1.1	PREDICTED: tyrosine--tRNA ligase, mitochondrial [Bos mutus]	Exon (XM_005896991.2/102268343, exon 1 of 5)	-2.92	0.00018197	1.46	up	0.843012	-0.246375	0.809829	1	down	no	1.54013	1.85672	3.9582	1.82046	1.66275	5.24152
NW_005393037.1	318720	355440	36721	102287005	XM_005888973.1	5025	HIVEP3	GO:0003700(DNA binding transcription factor activity);GO:0005634(nucleus);GO:0006366(transcription by RNA polymerase II);GO:0007165(signal transduction);GO:0007275(multicellular organism development);GO:0043565(sequence-specific DNA binding);GO:0044212(transcription regulatory region DNA binding);GO:0045893(positive regulation of transcription, DNA-templated)	NA	NA	NA	PREDICTED: transcription factor HIVEP3 [Bos mutus]	Exon (XM_005888973.1/102287005, exon 1 of 7)	-1.16	0.0229087	1.45	up	0.468201	-1.0948	0.138336	1	down	no	0.950108	1.08331	0.459231	2.39607	2.06291	0.864905
NW_005392900.1	360948	423593	62646	102287083	XM_005887326.2	49954	MAD1L1	GO:0000776(kinetochore);GO:0000922(spindle pole);GO:0005643(nuclear pore);GO:0005737(cytoplasm);GO:0007094(mitotic spindle assembly checkpoint);GO:0015629(actin cytoskeleton);GO:0042130(negative regulation of T cell proliferation);GO:0048538(thymus development);GO:0072686(mitotic spindle);GO:0090235(regulation of metaphase plate congression)	04110(Cell cycle);04914(Progesterone-mediated oocyte maturation);05203(Viral carcinogenesis)	K06638	NA	PREDICTED: mitotic spindle assembly checkpoint protein MAD1 [Bos mutus]	Exon (XM_005887326.2/102287083, exon 10 of 39)	-1.58	0.00691831	1.43	up	0.903069	-0.147091	0.84231	1	down	no	1.82625	2.09364	0.75915	2.28762	2.06268	0.830963
NW_005394633.1	39536	40341	806	102286502	XM_005902908.2	0	RAVER1	GO:0016021(integral component of membrane);GO:0000166(nucleotide binding);GO:0000398(mRNA splicing, via spliceosome);GO:0003676(nucleic acid binding);GO:0005634(nucleus);GO:0005634(nucleus)	04217(Necroptosis);04621(NOD-like receptor signaling pathway);05164(Influenza A);05168(Herpes simplex infection);05168(Herpes simplex infection)	K11219	EC:2.7.10.2	PREDICTED: ribonucleoprotein PTB-binding 1 isoform X2 [Bos mutus]	5' UTR	-1.94	0.00251189	1.43	up	0.866772	-0.206276	0.757856	1	down	no	13.2939	15.3261	4.60813	17.2324	16.5668	4.53624
NW_005392875.1	749670	749760	91	102281850	XM_005887156.2	1931	BLM	GO:0000079(regulation of cyclin-dependent protein serine/threonine kinase activity);GO:0000405(bubble DNA binding);GO:0000724(double-strand break repair via homologous recombination);GO:0000729(DNA double-strand break processing);GO:0000733(DNA strand renaturation);GO:0000781(chromosome, telomeric region);GO:0000800(lateral element);GO:0002039(p53 binding);GO:0003677(DNA binding);GO:0003697(singl…	03440(Homologous recombination);03460(Fanconi anemia pathway)	K10901	EC:3.6.4.12	PREDICTED: Bloom syndrome protein isoform X2 [Bos mutus]	Exon (XM_005887156.2/102281850, exon 2 of 21)	-1.14	0.0239883	1.42	up	0.646583	-0.629093	0.565064	1	down	no	0.400593	0.23554	1.10787	0.536023	0.28089	1.88034
NW_005396427.1	117389	117799	411	102275293	XM_005910074.2	28324	USP54	GO:0016579(protein deubiquitination);GO:0036459(thiol-dependent ubiquitinyl hydrolase activity)	NA	NA	NA	PREDICTED: LOW QUALITY PROTEIN: inactive ubiquitin carboxyl-terminal hydrolase 54 [Bos mutus]	Exon (XM_005910074.2/102275293, exon 11 of 23)	-1.84	0.00331131	1.4	up	0.734289	-0.445579	0.523325	1	down	no	1.42735	1.12624	1.10111	1.87622	1.48706	1.61391
NW_005394719.1	1153916	1154066	151	102280425	XM_005903676.1	39899	BDKRB2	GO:0002020(protease binding);GO:0004947(bradykinin receptor activity);GO:0005768(endosome);GO:0005886(plasma membrane);GO:0006939(smooth muscle contraction);GO:0007186(G-protein coupled receptor signaling pathway);GO:0009651(response to salt stress);GO:0016021(integral component of membrane);GO:0031702(type 1 angiotensin receptor binding);GO:0033137(negative regulation of peptidyl-serine phosphor…	04020(Calcium signaling pathway);04071(Sphingolipid signaling pathway);04022(cGMP - PKG signaling pathway);04080(Neuroactive ligand-receptor interaction);04810(Regulation of actin cytoskeleton);04610(Complement and coagulation cascades);04961(Endocrine and other factor-regulated calcium reabsorption);04750(Inflammatory mediator regulation of TRP channels);05200(Pathways in cancer);05142(Chagas di…	K03916	NA	PREDICTED: B2 bradykinin receptor [Bos mutus]	Exon (XM_005903676.1/102280425, exon 3 of 3)	-0.931	0.0446684	1.38	up	0.499384	-1.00178	0.252639	1	down	no	3.20114	3.224	1.17871	7.66125	6.16503	1.40017
NW_005393406.1	1127510	1127863	354	102279064	XM_005892812.2	7206	ALKBH4	GO:0003779(actin binding);GO:0006482(protein demethylation);GO:0016706(oxidoreductase activity, acting on paired donors, with incorporation or reduction of molecular oxygen, 2-oxoglutarate as one donor, and incorporation of one atom each of oxygen into both donors);GO:0030496(midbody);GO:0031032(actomyosin structure organization);GO:0036090(cleavage furrow ingression);GO:0055114(oxidation-reducti…	NA	NA	NA	Putative alpha-ketoglutarate-dependent dioxygenase ABH4, partial [Bos mutus]	3' UTR	-9.41	1.58489e-11	1.37	up	0.724291	-0.465359	0.504572	1	down	no	6.49413	7.80785	4.26179	11.6666	9.2887	4.67502
NW_005393841.1	7408	7677	270	102284239	XM_005897032.2	5478	FBXL12	GO:0016567(protein ubiquitination)	NA	NA	NA	F-box/LRR-repeat protein 12 [Bos taurus]	Exon (XM_005897032.2/102284239, exon 3 of 3)	-5.82	1.12202e-07	1.37	up	1.52085	0.604879	0.334973	1	up	no	11.7323	15.7005	7.08326	8.108	9.18522	5.40198
NW_005393217.1	61562	61622	61	102276709	XM_014476672.1	0	GPR108	GO:0016021(integral component of membrane)	NA	NA	NA	PREDICTED: protein GPR108 [Bos mutus]	5' UTR	-1.64	0.0057544	1.35	up	1.01788	0.0255734	0.984643	1	up	no	14.4951	13.6561	16.2689	15.2097	14.9374	13.4925
NW_005394063.1	265521	265878	358	102278808	XM_005899034.2	60	LOC102278808	GO:0000981(RNA polymerase II transcription factor activity, sequence-specific DNA binding);GO:0003676(nucleic acid binding);GO:0005634(nucleus);GO:0006351(transcription, DNA-templated);GO:0006357(regulation of transcription by RNA polymerase II);GO:0043065(positive regulation of apoptotic process);GO:0045665(negative regulation of neuron differentiation);GO:0046872(metal ion binding)	04550(Signaling pathways regulating pluripotency of stem cells);05016(Huntington disease)	K09222	NA	PREDICTED: RE1-silencing transcription factor [Bos mutus]	Exon (XM_005899034.2/102278808, exon 1 of 3)	-1.24	0.018197	1.35	up	1.18072	0.239665	0.66455	1	up	no	3.39758	4.19323	7.03636	3.38544	2.88923	6.11369
NW_005394935.1	902119	902448	330	102276946	XM_005904781.2	10950	ZGRF1	GO:0008270(zinc ion binding);GO:0016021(integral component of membrane)	03013(RNA transport);03015(mRNA surveillance pathway)	K14326	EC:3.6.4.-	PREDICTED: LOW QUALITY PROTEIN: protein ZGRF1 [Bos mutus]	Exon (XM_005904781.2/102276946, exon 6 of 29)	-1.84	0.00331131	1.34	up	1.06487	0.0906822	0.816994	1	up	no	0.714952	0.57295	0.900803	0.481148	0.281543	1.29268
NW_005393546.1	538931	539020	90	102279268	XM_005894045.2	746	MAP3K11	GO:0004674(protein serine/threonine kinase activity);GO:0005524(ATP binding);GO:0005813(centrosome);GO:0005874(microtubule);GO:0007017(microtubule-based process);GO:0007257(activation of JUN kinase activity);GO:0008283(cell proliferation);GO:0016020(membrane);GO:0031435(mitogen-activated protein kinase kinase kinase binding);GO:0042803(protein homodimerization activity);GO:0046777(protein autopho…	04010(MAPK signaling pathway);04932(Non-alcoholic fatty liver disease (NAFLD));04932(Non-alcoholic fatty liver disease (NAFLD))	K04419	EC:2.7.11.25	PREDICTED: mitogen-activated protein kinase kinase kinase 11 isoform X1 [Bos mutus]	Exon (XM_005894045.2/102279268, exon 1 of 10)	-1.08	0.0288403	1.32	up	0.887814	-0.17167	0.806739	1	down	no	3.38484	3.99026	1.2135	4.35556	4.07615	1.24215
NW_005395898.1	307160	325943	18784	102268590	XM_014482629.1	35100	LRP5	GO:0001702(gastrulation with mouth forming second);GO:0002053(positive regulation of mesenchymal cell proliferation);GO:0002076(osteoblast development);GO:0005739(mitochondrion);GO:0005886(plasma membrane);GO:0006007(glucose catabolic process);GO:0008203(cholesterol metabolic process);GO:0008217(regulation of blood pressure);GO:0009952(anterior/posterior pattern specification);GO:0016021(integral…	04310(Wnt signaling pathway);04150(mTOR signaling pathway);04928(Parathyroid hormone synthesis, secretion and action);05200(Pathways in cancer);05225(Hepatocellular carcinoma);05226(Gastric cancer);05224(Breast cancer)	K03068	NA	PREDICTED: low-density lipoprotein receptor-related protein 5 [Bos mutus]	Exon (XM_014482629.1/102268590, exon 8 of 28)	-5.66	1.69824e-07	1.32	up	0.977508	-0.0328194	0.911527	1	down	no	4.39407	4.51049	4.50127	5.53032	4.95037	3.2336
NW_005394860.1	765771	768400	2630	102282663	XM_005904426.1	0	TSSC4	GO:0003674(molecular_function);GO:0005575(cellular_component);GO:0008150(biological_process);GO:0008150(biological_process)	04662(B cell receptor signaling pathway);05160(Hepatitis C);05144(Malaria);05144(Malaria)	K06508	NA	PREDICTED: protein TSSC4 [Bos mutus]	5' UTR	-14.1	1.99526e-16	1.31	up	0.623233	-0.682156	0.304496	1	down	no	9.40283	12.275	5.03281	19.5284	16.9335	6.39626
NW_005396940.1	42681	43009	329	102285046	XM_005910728.1	21133	CDC25A	GO:0004725(protein tyrosine phosphatase activity);GO:0005634(nucleus);GO:0005737(cytoplasm);GO:0009314(response to radiation);GO:0019901(protein kinase binding);GO:0034644(cellular response to UV);GO:0035335(peptidyl-tyrosine dephosphorylation);GO:0051301(cell division)	04110(Cell cycle);04218(Cellular senescence);04914(Progesterone-mediated oocyte maturation);05206(MicroRNAs in cancer)	K06645	EC:3.1.3.48	M-phase inducer phosphatase 1, partial [Bos mutus]	3' UTR	-1.52	0.00812831	1.31	up	0.51336	-0.961958	0.3214	1	down	no	0.832487	0.573381	0.922399	1.18876	1.32961	2.01698
NW_005395544.1	1561043	1561371	329	102267554	XM_005907591.2	13235	PWP2	GO:0000028(ribosomal small subunit assembly);GO:0000462(maturation of SSU-rRNA from tricistronic rRNA transcript (SSU-rRNA, 5.8S rRNA, LSU-rRNA));GO:0030515(snoRNA binding);GO:0032040(small-subunit processome);GO:0034388(Pwp2p-containing subcomplex of 90S preribosome)	03008(Ribosome biogenesis in eukaryotes)	K14558	NA	PREDICTED: periodic tryptophan protein 2 homolog [Bos mutus]	3' UTR	-3.49	4.16869e-05	1.3	up	0.785751	-0.347856	0.57902	1	down	no	5.48116	5.25313	3.55182	5.91517	6.82473	5.44156
NW_005393533.1	8415	8682	268	102286002	XM_005893907.1	0	DMPK	GO:0002028(regulation of sodium ion transport);GO:0004674(protein serine/threonine kinase activity);GO:0005524(ATP binding);GO:0005829(cytosol);GO:0005886(plasma membrane);GO:0006874(cellular calcium ion homeostasis);GO:0006998(nuclear envelope organization);GO:0008016(regulation of heart contraction);GO:0010657(muscle cell apoptotic process);GO:0010830(regulation of myotube differentiation);GO:0…	NA	NA	NA	PREDICTED: myotonin-protein kinase, partial [Bos mutus]	5' UTR	-1.21	0.0199526	1.27	up	0.808837	-0.30608	0.68575	1	down	no	2.34666	3.49824	3.19203	3.34251	3.58714	4.24309
NW_005393439.1	224633	224891	259	102283858	XM_005893132.2	8468	ZSCAN25	GO:0003700(DNA binding transcription factor activity);GO:0005634(nucleus);GO:0006351(transcription, DNA-templated);GO:0006355(regulation of transcription, DNA-templated);GO:0043565(sequence-specific DNA binding);GO:0046872(metal ion binding)	NA	NA	NA	Zinc finger protein 498, partial [Bos mutus]	Exon (XM_005893132.2/102283858, exon 8 of 9)	-1.28	0.0158489	1.26	up	1.16926	0.22559	0.760116	1	up	no	2.46022	2.17977	1.68675	2.08961	1.92285	1.39846
NW_005392841.1	71453	71723	271	102269119	XM_014479500.1	5090	ZNF213	GO:0003700(DNA binding transcription factor activity);GO:0005634(nucleus);GO:0006351(transcription, DNA-templated);GO:0006355(regulation of transcription, DNA-templated);GO:0043565(sequence-specific DNA binding);GO:0046872(metal ion binding)	NA	NA	NA	PREDICTED: zinc finger protein 213 [Bos mutus]	3' UTR	-4.2	6.60693e-06	1.25	up	0.91091	-0.134619	0.845427	1	down	no	3.06795	3.72699	1.99799	3.59881	4.12591	1.92818
NW_005393189.1	491150	493813	2664	102273101	XM_005890435.2	23924	TCF3	GO:0000122(negative regulation of transcription by RNA polymerase II);GO:0000790(nuclear chromatin);GO:0000978(RNA polymerase II proximal promoter sequence-specific DNA binding);GO:0002326(B cell lineage commitment);GO:0003700(DNA binding transcription factor activity);GO:0003713(transcription coactivator activity);GO:0005634(nucleus);GO:0005667(transcription factor complex);GO:0005737(cytoplasm)…	04550(Signaling pathways regulating pluripotency of stem cells);05202(Transcriptional misregulation in cancers);05166(HTLV-I infection);05166(HTLV-I infection)	K09063	NA	PREDICTED: transcription factor E2-alpha isoform X2 [Bos mutus]	Exon (XM_005890435.2/102273101, exon 16 of 19)	-13.6	6.30957e-16	1.25	up	1.02341	0.033379	0.981123	1	up	no	15.4279	16.475	4.67894	15.7267	16.0822	3.93626
NW_005395037.1	762456	766970	4515	102279595	XM_005905443.1	39741	MAATS1	GO:0016021(integral component of membrane)	03320(PPAR signaling pathway)	K08745	EC:6.2.1.-	PREDICTED: protein MAATS1 [Bos mutus]	Exon (XM_005905443.1/102279595, exon 7 of 18)	-1.25	0.0177828	1.25	up	0.912906	-0.131462	0.910977	1	down	no	0.468739	0.189554	0.808492	0.327983	0.441746	0.836992
NW_005393200.1	594798	594917	120	102287881	XM_014476615.1	2338	RPS16	GO:0000462(maturation of SSU-rRNA from tricistronic rRNA transcript (SSU-rRNA, 5.8S rRNA, LSU-rRNA));GO:0003735(structural constituent of ribosome);GO:0006412(translation);GO:0022627(cytosolic small ribosomal subunit);GO:0022627(cytosolic small ribosomal subunit)	03010(Ribosome);03010(Ribosome)	K02960	NA	Rps16 protein [Mus musculus]	3' UTR	-162	1e-165	1.24	up	1.02578	0.0367272	0.997973	1	up	no	122.275	128.711	220.031	150.738	153.64	154.799
NW_005393277.1	1584019	1584288	270	102270558	XM_014476844.1	7182	ATXN7L2	GO:0003674(molecular_function);GO:0005575(cellular_component);GO:0008150(biological_process)	NA	NA	NA	PREDICTED: ataxin-7-like protein 2, partial [Bos mutus]	Exon (XM_014476844.1/102270558, exon 11 of 13)	-0.965	0.040738	1.24	up	0.859347	-0.218687	0.84103	1	down	no	0.866219	0.787689	0.346528	0.889431	0.944758	0.493667
NW_005395798.1	546159	547024	866	102281670	XM_005908513.2	388	PATZ1	GO:0003676(nucleic acid binding);GO:0006355(regulation of transcription, DNA-templated);GO:0046872(metal ion binding);GO:0000978(RNA polymerase II proximal promoter sequence-specific DNA binding);GO:0003682(chromatin binding);GO:0005654(nucleoplasm);GO:0006366(transcription by RNA polymerase II);GO:0007283(spermatogenesis);GO:0008584(male gonad development);GO:0030217(T cell differentiation);GO:0…	NA	NA	NA	POZ-, AT hook-, and zinc finger-containing protein 1 isoform X3 [Bos taurus]	Exon (XM_005908513.2/102281670, exon 1 of 3)	-5.88	9.54993e-08	1.24	up	1.79569	0.844536	0.269728	1	up	no	4.15257	4.75184	1.06758	2.13624	2.5461	0.870955
NW_005394334.1	668262	693708	25447	102285930	XM_005901319.2	0	SRL	GO:0005525(GTP binding)	04144(Endocytosis)	K12483	NA	sarcalumenin isoform X2 [Bos taurus]	5' UTR	-2.43	0.000660693	1.23	up	1.08469	0.117284	0.774488	1	up	no	5.64045	6.59446	3.19466	4.6733	4.28361	5.26794
NW_005395028.1	1558007	1558212	206	106701312	XR_001351783.1	0	LOC106701312	GO:0005634(nucleus);GO:0016020(membrane);GO:0042788(polysomal ribosome)	NA	NA	NA	mKIAA1321 protein, partial [Mus musculus]	Exon (XR_001351783.1/106701312, exon 1 of 1)	-1.62	0.00616595	1.23	up	1.14725	0.198179	0.812864	1	up	no	14.3865	13.9578	4.77712	11.831	12.6061	4.43319
NW_005393520.1	460766	461064	299	102280571	XM_005893815.1	566	PNMA1	GO:0002437(inflammatory response to antigenic stimulus);GO:0003674(molecular_function);GO:0005730(nucleolus);GO:0005737(cytoplasm);GO:0005925(focal adhesion)	NA	NA	NA	PREDICTED: paraneoplastic antigen Ma1 [Bos mutus]	5' UTR	-4.19	6.91831e-06	1.22	up	0.816809	-0.291929	0.755847	1	down	no	1.32703	1.76338	1.66745	1.64238	1.52011	2.66245
NW_005392856.1	420992	421082	91	102268748	XM_005886961.2	8992	SLC5A2	GO:0005362(low-affinity glucose:sodium symporter activity);GO:0005887(integral component of plasma membrane);GO:0070062(extracellular exosome);GO:1904659(glucose transmembrane transport)	NA	NA	NA	PREDICTED: sodium/glucose cotransporter 2 isoform X3 [Bos mutus]	3' UTR	-5.22	4.89779e-07	1.21	up	1.36554	0.449472	1	1	up	no	0.131981	0	0	0.0966514	0	0
NW_005394293.1	15896	16253	358	102279189	XM_005901076.2	9197	TRIM32	GO:0000209(protein polyubiquitination);GO:0001894(tissue homeostasis);GO:0003723(RNA binding);GO:0005634(nucleus);GO:0005863(striated muscle myosin thick filament);GO:0007014(actin ubiquitination);GO:0008270(zinc ion binding);GO:0009411(response to UV);GO:0017022(myosin binding);GO:0030307(positive regulation of cell growth);GO:0030335(positive regulation of cell migration);GO:0031369(translation…	04120(Ubiquitin mediated proteolysis)	K10607	EC:2.3.2.27	PREDICTED: E3 ubiquitin-protein ligase TRIM32 [Bos mutus]	Exon (XM_005901076.2/102279189, exon 2 of 2)	-2.85	0.000213796	1.18	up	0.924645	-0.113029	0.874198	1	down	no	2.5964	2.45923	2.08689	2.73082	2.73318	2.26062
NW_005395710.1	620477	623730	3254	102270739	XM_005908261.2	3330	LRFN3	GO:0007155(cell adhesion);GO:0007409(axonogenesis);GO:0009986(cell surface);GO:0016021(integral component of membrane);GO:0030054(cell junction);GO:0030424(axon);GO:0030425(dendrite);GO:0042734(presynaptic membrane);GO:0045211(postsynaptic membrane)	NA	NA	NA	PREDICTED: leucine-rich repeat and fibronectin type-III domain-containing protein 3 [Bos mutus]	Exon (XM_005908261.2/102270739, exon 3 of 4)	-1.46	0.00954993	1.18	up	0.991067	-0.012946	0.978287	1	down	no	2.10529	2.24642	1.10423	2.4165	2.04208	1.04653
NW_005394258.1	455322	455680	359	102265818	XM_005900821.1	19643	NLGN3	GO:0002087(regulation of respiratory gaseous exchange by neurological system process);GO:0005615(extracellular space);GO:0005887(integral component of plasma membrane);GO:0007158(neuron cell-cell adhesion);GO:0007416(synapse assembly);GO:0008542(visual learning);GO:0009986(cell surface);GO:0030534(adult behavior);GO:0035176(social behavior);GO:0042043(neurexin family protein binding);GO:0045202(s…	04514(Cell adhesion molecules (CAMs));04514(Cell adhesion molecules (CAMs))	K07378	NA	NLGN3 [Cervus elaphus hippelaphus]	Exon (XM_005900821.1/102265818, exon 7 of 8)	-1.14	0.0239883	1.16	up	1.07847	0.108987	0.875238	1	up	no	0.589787	1.03985	0.449697	0.438739	0.852788	0.636516
NW_005395522.1	639011	639250	240	102266405	XM_005907430.2	22949	XRCC2	GO:0000150(recombinase activity);GO:0000278(mitotic cell cycle);GO:0000400(four-way junction DNA binding);GO:0000707(meiotic DNA recombinase assembly);GO:0001701(in utero embryonic development);GO:0001756(somitogenesis);GO:0003690(double-stranded DNA binding);GO:0003697(single-stranded DNA binding);GO:0004520(endodeoxyribonuclease activity);GO:0005524(ATP binding);GO:0005657(replication fork);GO:…	03440(Homologous recombination)	K10879	NA	PREDICTED: DNA repair protein XRCC2 [Bos mutus]	Exon (XM_005907430.2/102266405, exon 3 of 3)	-0.901	0.0489779	1.14	up	0.722578	-0.468774	0.660944	1	down	no	0.269994	0.105552	0.477058	0.342379	0.253913	0.583655
NW_005392901.1	22759	22938	180	102269591	XM_014477744.1	2596	GPRASP1	GO:0005737(cytoplasm);GO:0008333(endosome to lysosome transport);GO:1990172(G-protein coupled receptor catabolic process)	NA	NA	NA	PREDICTED: LOW QUALITY PROTEIN: G-protein coupled receptor-associated sorting protein 1 [Bos mutus]	Exon (XM_014477744.1/102269591, exon 1 of 1)	-0.944	0.042658	1.12	up	0.685915	-0.543899	0.532243	1	down	no	0.267976	0.278862	0.930812	0.741045	0.518196	0.895035
NW_005393997.1	784183	784362	180	102279366	XM_005898489.1	252545	SHROOM4	GO:0051015(actin filament binding)	NA	NA	NA	PREDICTED: LOW QUALITY PROTEIN: protein Shroom4 [Bos mutus]	Exon (XM_005898489.1/102279366, exon 6 of 9)	-0.918	0.0467735	1.12	up	1.36638	0.450362	0.508695	1	up	no	2.1504	2.5667	1.97597	1.72448	1.78307	1.39083
NW_005395047.1	988087	988207	121	102276780	XM_014481359.1	8952	HIVEP1	GO:0000122(negative regulation of transcription by RNA polymerase II);GO:0000980(RNA polymerase II distal enhancer sequence-specific DNA binding);GO:0005634(nucleus);GO:0005739(mitochondrion);GO:0006366(transcription by RNA polymerase II);GO:0007165(signal transduction);GO:0007275(multicellular organism development);GO:0008270(zinc ion binding);GO:0043565(sequence-specific DNA binding);GO:0044212…	NA	NA	NA	PREDICTED: LOW QUALITY PROTEIN: zinc finger protein 40 [Bos mutus]	Exon (XM_014481359.1/102276780, exon 4 of 12)	-1.43	0.0104713	1.12	up	0.780098	-0.358273	0.588716	1	down	no	6.50497	7.77807	2.82142	9.19953	9.2331	3.4934
NW_005395654.1	196084	196173	90	102285123	XM_014482279.1	2056	SPHK1	GO:0000287(magnesium ion binding);GO:0001568(blood vessel development);GO:0003376(sphingosine-1-phosphate signaling pathway);GO:0003677(DNA binding);GO:0005516(calmodulin binding);GO:0005524(ATP binding);GO:0005737(cytoplasm);GO:0005886(plasma membrane);GO:0006954(inflammatory response);GO:0007420(brain development);GO:0008481(sphinganine kinase activity);GO:0010800(positive regulation of peptidy…	00600(Sphingolipid metabolism);04370(VEGF signaling pathway);04371(Apelin signaling pathway);04020(Calcium signaling pathway);04072(Phospholipase D signaling pathway);04071(Sphingolipid signaling pathway);04666(Fc gamma R-mediated phagocytosis);05152(Tuberculosis);05152(Tuberculosis)	K04718	EC:2.7.1.91	PREDICTED: sphingosine kinase 1 isoform X1 [Bos mutus]	5' UTR	-1.21	0.0194984	1.12	up	0.797058	-0.327244	0.556485	1	down	no	12.303	12.8665	10.6802	18.0199	17.1059	9.85179
NW_005393036.1	1197248	1197638	391	102283166	XM_005888961.2	127051	LRRK1	GO:0004672(protein kinase activity);GO:0005524(ATP binding);GO:0005525(GTP binding);GO:0005739(mitochondrion);GO:0006468(protein phosphorylation);GO:0007264(small GTPase mediated signal transduction);GO:0036035(osteoclast development);GO:0042802(identical protein binding);GO:0045453(bone resorption);GO:0050731(positive regulation of peptidyl-tyrosine phosphorylation);GO:0050732(negative regulatio…	NA	NA	NA	PREDICTED: leucine-rich repeat serine/threonine-protein kinase 1 [Bos mutus]	Exon (XM_005888961.2/102283166, exon 31 of 33)	-5.71	1.44544e-07	1.11	up	0.600884	-0.734841	0.192262	1	down	no	2.50171	3.08657	3.02201	5.28085	5.06903	3.97948
NW_005393613.1	310176	310326	151	102282543	XM_014477948.1	20209	CTC1	GO:0006974(cellular response to DNA damage stimulus);GO:0010389(regulation of G2/M transition of mitotic cell cycle);GO:0010521(telomerase inhibitor activity);GO:0010833(telomere maintenance via telomere lengthening);GO:0035264(multicellular organism growth);GO:0045740(positive regulation of DNA replication);GO:0048146(positive regulation of fibroblast proliferation);GO:0048536(spleen development…	NA	NA	NA	PREDICTED: LOW QUALITY PROTEIN: CST complex subunit CTC1 [Bos mutus]	3' UTR	-0.987	0.0380189	1.11	up	1.25902	0.332305	0.62151	1	up	no	3.52222	3.68543	1.69593	2.81301	2.66018	1.59863
NW_005393857.1	263714	264133	420	102281714	XM_005897339.2	7492	TLR1	GO:0002224(toll-like receptor signaling pathway);GO:0004888(transmembrane signaling receptor activity);GO:0005887(integral component of plasma membrane);GO:0035354(Toll-like receptor 1-Toll-like receptor 2 protein complex);GO:0035663(Toll-like receptor 2 binding);GO:0042742(defense response to bacterium);GO:0071723(lipopeptide binding);GO:0071727(cellular response to triacyl bacterial lipopeptide…	04620(Toll-like receptor signaling pathway);05152(Tuberculosis);05152(Tuberculosis)	K05398	NA	Toll-like receptor 1, partial [Bos mutus]	3' UTR	-2.77	0.000275423	1.11	up	1.43509	0.521142	0.524578	1	up	no	1.39847	1.0779	2.82688	0.867387	1.21854	1.60948
NW_005394249.1	2538941	2539120	180	102267523	XM_005900744.2	49042	ZFAT	GO:0000977(RNA polymerase II regulatory region sequence-specific DNA binding);GO:0002244(hematopoietic progenitor cell differentiation);GO:0003700(DNA binding transcription factor activity);GO:0006366(transcription by RNA polymerase II);GO:0007275(multicellular organism development);GO:0045944(positive regulation of transcription by RNA polymerase II);GO:0046872(metal ion binding);GO:0060712(spon…	NA	NA	NA	Zinc finger protein ZFAT, partial [Bos mutus]	Exon (XM_005900744.2/102267523, exon 6 of 16)	-0.933	0.0446684	1.11	up	0.823171	-0.280736	0.683398	1	down	no	0.995481	1.21037	1.14626	1.59287	1.61712	0.862196
NW_005395798.1	742070	742381	312	102284749	XM_005908526.1	10542	SMTN	GO:0003779(actin binding);GO:0005654(nucleoplasm);GO:0005737(cytoplasm);GO:0005856(cytoskeleton);GO:0006939(smooth muscle contraction);GO:0007517(muscle organ development);GO:0008307(structural constituent of muscle);GO:0015629(actin cytoskeleton);GO:0015629(actin cytoskeleton)	NA	NA	NA	PREDICTED: smoothelin isoform X3 [Bos mutus]	Exon (XM_005908526.1/102284749, exon 10 of 21)	-8.91	5.01187e-11	1.11	up	1.28671	0.36369	0.601868	1	up	no	42.3473	55.7785	53.2936	44.8197	48.3159	24.5437
NW_005393073.1	1411853	1412534	682	102278017	XM_014476258.1	133	LOC102278017	GO:0002184(cytoplasmic translational termination);GO:0003747(translation release factor activity);GO:0003924(GTPase activity);GO:0005525(GTP binding);GO:0005829(cytosol);GO:0018444(translation release factor complex)	03015(mRNA surveillance pathway)	K03267	NA	eukaryotic peptide chain release factor GTP-binding subunit ERF3B isoform X1 [Bos indicus x Bos taurus]	5' UTR	-4.51	3.01995e-06	1.1	up	0.920318	-0.119796	0.891507	1	down	no	0.346853	1.69216	3.32522	0.773921	2.16714	2.88761
NW_005396034.1	482736	495050	12315	102265386	XM_005909247.2	31259	LOC102265386	GO:0005654(nucleoplasm);GO:0005515(protein binding);GO:0006281(DNA repair);GO:0006351(transcription, DNA-templated);GO:0006355(regulation of transcription, DNA-templated);GO:0006355(regulation of transcription, DNA-templated)	NA	NA	NA	PREDICTED: protein EMSY isoform X6 [Bos mutus]	Exon (XM_005909247.2/102265386, exon 10 of 22)	-5.09	6.76083e-07	1.1	up	1.37184	0.456114	0.436488	1	up	no	5.29402	5.36869	3.54546	3.89969	3.62497	2.83235
NW_005393595.1	823917	827818	3902	102283946	XM_005894596.2	16972	RFTN2	GO:0005737(cytoplasm);GO:0032596(protein transport into membrane raft);GO:0033227(dsRNA transport);GO:0043330(response to exogenous dsRNA);GO:0045121(membrane raft);GO:0050851(antigen receptor-mediated signaling pathway)	NA	NA	NA	PREDICTED: LOW QUALITY PROTEIN: raftlin-2 [Bos mutus]	Exon (XM_005894596.2/102283946, exon 3 of 10)	-1.09	0.0275423	1.09	up	1.00163	0.00235393	0.941153	1	up	no	0.385602	0.744629	0.574986	0.474628	0.391108	0.836701
NW_005393645.1	648146	648356	211	102281143	XM_005895213.2	20575	GGA1	GO:0005654(nucleoplasm);GO:0006886(intracellular protein transport);GO:0016192(vesicle-mediated transport);GO:0030131(clathrin adaptor complex);GO:0045732(positive regulation of protein catabolic process);GO:1901998(toxin transport);GO:1901998(toxin transport)	04142(Lysosome);04142(Lysosome)	K12404	NA	PREDICTED: ADP-ribosylation factor-binding protein GGA1 isoform X3 [Bos mutus]	3' UTR	-3.57	3.31131e-05	1.09	up	0.934757	-0.0973363	0.875864	1	down	no	9.48907	12.3757	4.64925	11.3567	12.2752	4.73276
NW_005393029.1	2095159	2095968	810	102276327	XM_005888868.1	24881	LOC102276327	GO:0016021(integral component of membrane);GO:0016021(integral component of membrane)	NA	NA	NA	PREDICTED: uncharacterized protein C1orf159 homolog isoform X1 [Bos mutus]	3' UTR	-2.87	0.00020893	1.08	up	0.981159	-0.0274414	0.969745	1	down	no	1.37181	1.14803	0.728604	1.47864	1.19645	0.635735
NW_005393395.1	2780398	2780548	151	102280007	XM_005892669.2	46131	PLEKHG5	GO:0005089(Rho guanyl-nucleotide exchange factor activity);GO:0005886(plasma membrane);GO:0005911(cell-cell junction);GO:0007165(signal transduction);GO:0030027(lamellipodium);GO:0030139(endocytic vesicle);GO:0035023(regulation of Rho protein signal transduction);GO:0035767(endothelial cell chemotaxis);GO:0043123(positive regulation of I-kappaB kinase/NF-kappaB signaling);GO:0043547(positive regu…	05200(Pathways in cancer)	K19464	NA	PREDICTED: pleckstrin homology domain-containing family G member 5 isoform X2 [Bos mutus]	Exon (XM_005892669.2/102280007, exon 10 of 21)	-2.2	0.00123027	1.08	up	0.852398	-0.230401	0.753641	1	down	no	4.8019	7.56498	1.74101	7.73148	6.14103	2.67832
NW_005393854.1	6212	6538	327	102271910	XM_014478676.1	2408	ZNF112	GO:0003676(nucleic acid binding);GO:0003700(DNA binding transcription factor activity);GO:0005622(intracellular);GO:0006355(regulation of transcription, DNA-templated);GO:0046872(metal ion binding)	NA	NA	NA	PREDICTED: zinc finger protein 112 [Bos mutus]	Exon (XM_014478676.1/102271910, exon 3 of 3)	-1.82	0.00346737	1.08	up	0.87821	-0.187362	0.822685	1	down	no	0.979444	1.11309	1.45815	1.44548	1.25868	1.33892
NW_005394587.1	81454	81663	210	102266490	XM_014480430.1	2327	ZNF784	GO:0003676(nucleic acid binding);GO:0046872(metal ion binding)	NA	NA	NA	PREDICTED: LOW QUALITY PROTEIN: zinc finger protein 784 [Bos mutus]	3' UTR	-1.12	0.025704	1.07	up	0.729808	-0.454412	0.628038	1	down	no	0.713375	1.03086	0.758361	1.24356	1.34298	0.842579
NW_005393977.1	320062	320752	691	102264484	XM_014478994.1	53145	SZT2	GO:0005777(peroxisome);GO:0009791(post-embryonic development);GO:0021540(corpus callosum morphogenesis);GO:0043473(pigmentation);GO:0070062(extracellular exosome);GO:1901668(regulation of superoxide dismutase activity)	NA	NA	NA	PREDICTED: protein SZT2 [Bos mutus]	3' UTR	-8.48	1.58489e-10	1.06	up	1.35247	0.435598	0.551407	1	up	no	4.46595	5.55583	1.47129	3.84306	3.50179	1.15298
NW_005393148.1	124096	124245	150	102270830	XM_005889946.2	0	KCTD11	GO:0005737(cytoplasm);GO:0007406(negative regulation of neuroblast proliferation);GO:0045666(positive regulation of neuron differentiation);GO:0045879(negative regulation of smoothened signaling pathway);GO:0051260(protein homooligomerization)	NA	NA	NA	PREDICTED: BTB/POZ domain-containing protein KCTD11 [Ceratotherium simum simum]	5' UTR	-3.27	7.24436e-05	1.05	up	0.902974	-0.147244	0.828127	1	down	no	27.2412	27.9198	11.26	28.7851	29.9097	14.8634
NW_005395340.1	63775	64013	239	102270056	XM_005906801.1	26391	ZFP28	GO:0003676(nucleic acid binding);GO:0003700(DNA binding transcription factor activity);GO:0005622(intracellular);GO:0006355(regulation of transcription, DNA-templated);GO:0046872(metal ion binding)	NA	NA	NA	PREDICTED: zinc finger protein 28 homolog [Bos mutus]	Exon (XM_005906801.1/102270056, exon 9 of 9)	-2.3	0.000933254	1.05	up	1.24375	0.314702	0.663866	1	up	no	2.61397	3.41714	1.30909	1.94911	2.61554	1.33699
NW_005393121.1	2982575	2982845	271	102288246	XM_014476357.1	48884	SPEG	GO:0004674(protein serine/threonine kinase activity);GO:0005524(ATP binding);GO:0006468(protein phosphorylation)	NA	NA	NA	PREDICTED: striated muscle preferentially expressed protein kinase [Bos mutus]	Exon (XM_014476357.1/102288246, exon 37 of 50)	-2.93	0.000177828	1.04	up	0.616805	-0.697113	0.296633	1	down	no	5.29164	6.6083	2.48103	9.99151	9.75109	3.57265
NW_005393200.1	1082216	1082365	150	102274152	XM_005890585.1	15092	MAP3K10	GO:0003714(transcription corepressor activity);GO:0004672(protein kinase activity);GO:0004674(protein serine/threonine kinase activity);GO:0004706(JUN kinase kinase kinase activity);GO:0005524(ATP binding);GO:0005737(cytoplasm);GO:0006915(apoptotic process);GO:0007165(signal transduction);GO:0007224(smoothened signaling pathway);GO:0007254(JNK cascade);GO:0007256(activation of JNKK activity);GO:0…	NA	NA	NA	PREDICTED: LOW QUALITY PROTEIN: mitogen-activated protein kinase kinase kinase 10 [Bos mutus]	Exon (XM_005890585.1/102274152, exon 11 of 11)	-1.75	0.0042658	1.04	up	0.721213	-0.471503	0.470793	1	down	no	10.2524	11.3079	4.98905	14.6112	14.2521	7.94879
NW_005394126.1	2254531	2254710	180	102271262	XM_005899617.2	171975	PHKA1	GO:0004689(phosphorylase kinase activity);GO:0005516(calmodulin binding);GO:0005964(phosphorylase kinase complex);GO:0005977(glycogen metabolic process);GO:0006468(protein phosphorylation);GO:0006468(protein phosphorylation)	04020(Calcium signaling pathway);04910(Insulin signaling pathway);04922(Glucagon signaling pathway);04922(Glucagon signaling pathway)	K07190	NA	PREDICTED: phosphorylase b kinase regulatory subunit alpha, skeletal muscle isoform isoform X6 [Bos mutus]	3' UTR	-3.58	3.23594e-05	1.04	up	0.873514	-0.195097	0.798187	1	down	no	2.74193	3.72305	4.90755	3.1452	3.30426	6.56982
NW_005395923.1	110828	110917	90	102269046	XM_005908976.2	5547	ERF	GO:0000122(negative regulation of transcription by RNA polymerase II);GO:0000981(RNA polymerase II transcription factor activity, sequence-specific DNA binding);GO:0003714(transcription corepressor activity);GO:0005634(nucleus);GO:0005794(Golgi apparatus);GO:0006357(regulation of transcription by RNA polymerase II);GO:0030154(cell differentiation);GO:0043565(sequence-specific DNA binding)	NA	NA	NA	ETS domain-containing transcription factor ERF [Bos taurus]	Exon (XM_005908976.2/102269046, exon 4 of 4)	-2.8	0.000245471	1.04	up	0.838719	-0.25374	0.748384	1	down	no	10.8022	11.7079	2.02378	12.1359	13.3956	3.72013
NW_005394258.1	390472	390622	151	102264408	XM_005900817.1	13899	ZMYM3	GO:0000981(RNA polymerase II transcription factor activity, sequence-specific DNA binding);GO:0003677(DNA binding);GO:0005654(nucleoplasm);GO:0005737(cytoplasm);GO:0006357(regulation of transcription by RNA polymerase II);GO:0007010(cytoskeleton organization);GO:0007275(multicellular organism development);GO:0008270(zinc ion binding);GO:0022604(regulation of cell morphogenesis);GO:0022604(regulat…	NA	NA	NA	PREDICTED: zinc finger MYM-type protein 3 isoform X1 [Bos mutus]	3' UTR	-2.87	0.000204174	1.03	up	1.28105	0.35733	0.517108	1	up	no	6.23135	6.77517	5.38113	5.20806	4.48981	4.65568
NW_005395530.1	636478	636567	90	102288144	XM_014482067.1	4580	ATN1	GO:0000122(negative regulation of transcription by RNA polymerase II);GO:0003714(transcription corepressor activity);GO:0005654(nucleoplasm);GO:0016363(nuclear matrix);GO:0019904(protein domain specific binding);GO:0051402(neuron apoptotic process)	NA	NA	NA	PREDICTED: atrophin-1 [Bos mutus]	Exon (XM_014482067.1/102288144, exon 7 of 11)	-5.99	7.24436e-08	1.03	up	0.840378	-0.25089	0.724939	1	down	no	56.7382	66.9066	17.5532	71.2684	77.1424	19.6064
NW_005393029.1	2722675	2723062	388	102268660	XM_005888921.1	21406	CASP9	GO:0005634(nucleus);GO:0005737(cytoplasm);GO:0006919(activation of cysteine-type endopeptidase activity involved in apoptotic process);GO:0008630(intrinsic apoptotic signaling pathway in response to DNA damage);GO:0017124(SH3 domain binding);GO:0019901(protein kinase binding);GO:0034644(cellular response to UV);GO:0042770(signal transduction in response to DNA damage);GO:0043293(apoptosome);GO:00…	04370(VEGF signaling pathway);04151(PI3K-Akt signaling pathway);04210(Apoptosis);04215(Apoptosis - multiple species);04115(p53 signaling pathway);04919(Thyroid hormone signaling pathway);05200(Pathways in cancer);05210(Colorectal cancer);05212(Pancreatic cancer);05215(Prostate cancer);05213(Endometrial cancer);05222(Small cell lung cancer);05223(Non-small cell lung cancer);05010(Alzheimer disease…	K04399	EC:3.4.22.62	PREDICTED: caspase-9 [Bos mutus]	3' UTR	-5.16	5.62341e-07	1.02	up	0.821436	-0.28378	0.610991	1	down	no	2.56083	2.74482	4.37079	3.47444	4.29971	4.00577
NW_005393054.1	895588	895768	181	102273090	XM_014483732.1	5712	CLN8	GO:0001306(age-dependent response to oxidative stress);GO:0005739(mitochondrion);GO:0005783(endoplasmic reticulum);GO:0005793(endoplasmic reticulum-Golgi intermediate compartment);GO:0006644(phospholipid metabolic process);GO:0006672(ceramide metabolic process);GO:0007006(mitochondrial membrane organization);GO:0007040(lysosome organization);GO:0007601(visual perception);GO:0007628(adult walking …	NA	NA	NA	PREDICTED: protein CLN8 [Bos mutus]	5' UTR	-1.56	0.00724436	1.02	up	0.70968	-0.494759	0.544562	1	down	no	3.93389	4.14867	1.38873	6.03849	6.1727	1.13466
NW_005396626.1	76196	76552	357	102286552	XM_014483192.1	179	KIAA1468	GO:0003674(molecular_function);GO:0005575(cellular_component);GO:0008150(biological_process)	00563(Glycosylphosphatidylinositol(GPI)-anchor biosynthesis)	K05285	EC:2.7.-.-	PREDICTED: lisH domain and HEAT repeat-containing protein KIAA1468 homolog [Bos mutus]	5' UTR	-1.96	0.00234423	1.01	up	0.894769	-0.160412	0.801264	1	down	no	3.96471	3.80105	6.14992	4.66781	3.85916	7.02528
NW_005392976.1	1424514	1424754	241	102273666	XM_005888210.1	41413	BLMH	GO:0004197(cysteine-type endopeptidase activity);GO:0005634(nucleus);GO:0005737(cytoplasm);GO:0006508(proteolysis);GO:0009636(response to toxic substance);GO:0042493(response to drug);GO:0070062(extracellular exosome);GO:0070062(extracellular exosome)	NA	NA	NA	bleomycin hydrolase isoform X2 [Lagenorhynchus obliquidens]	3' UTR	-5.02	8.12831e-07	-1.02	down	1.1062	0.145613	0.782828	1	up	no	10.6816	9.91153	24.3081	9.10181	9.90895	21.5797
NW_005393237.1	3300721	3301020	300	102276981	XM_005911671.2	210911	NBEA	GO:0005802(trans-Golgi network);GO:0005829(cytosol);GO:0005886(plasma membrane);GO:0008104(protein localization);GO:0012505(endomembrane system);GO:0019901(protein kinase binding)	NA	NA	NA	PREDICTED: LOW QUALITY PROTEIN: neurobeachin, partial [Bos mutus]	Exon (XM_005911671.2/102276981, exon 25 of 33)	-1.89	0.00281838	-1.03	down	1.15636	0.209596	0.748861	1	up	no	2.3139	2.42984	2.13027	1.98503	2.29513	1.66434
NW_005395710.1	674992	675172	181	102280633	XM_005908217.2	16319	CLIP3	GO:0001934(positive regulation of protein phosphorylation);GO:0005802(trans-Golgi network);GO:0005886(plasma membrane);GO:0008017(microtubule binding);GO:0010828(positive regulation of glucose transmembrane transport);GO:0018230(peptidyl-L-cysteine S-palmitoylation);GO:0031115(negative regulation of microtubule polymerization);GO:0031901(early endosome membrane);GO:0032588(trans-Golgi network mem…	NA	NA	NA	PREDICTED: CAP-Gly domain-containing linker protein 3 isoform X1 [Equus asinus]	3' UTR	-9.51	1.25893e-11	-1.03	down	0.833955	-0.261958	0.688262	1	down	no	33.5624	37.7941	15.7731	40.1596	43.8578	20.4602
NW_005395021.1	85418	91688	6271	102278266	XM_005905302.1	859	ZSCAN12	GO:0003700(DNA binding transcription factor activity);GO:0005634(nucleus);GO:0006351(transcription, DNA-templated);GO:0006355(regulation of transcription, DNA-templated);GO:0043565(sequence-specific DNA binding);GO:0046872(metal ion binding)	NA	NA	NA	PREDICTED: zinc finger and SCAN domain-containing protein 12 [Bos mutus]	5' UTR	-2.83	0.000229087	-1.04	down	1.70285	0.767955	0.450116	1	up	no	1.22611	0.774661	0.621343	0.582449	0.678182	0.279201
NW_005396614.1	82680	84150	1471	102275591	XM_005910381.2	18596	DYNC2LI1	GO:0003774(motor activity);GO:0005737(cytoplasm);GO:0005874(microtubule);GO:0005930(axoneme);GO:0007368(determination of left/right symmetry);GO:0030286(dynein complex);GO:0030990(intraciliary transport particle);GO:0036064(ciliary basal body);GO:0045177(apical part of cell);GO:0045504(dynein heavy chain binding)	04962(Vasopressin-regulated water reabsorption)	K10417	NA	PREDICTED: cytoplasmic dynein 2 light intermediate chain 1 [Bos mutus]	Exon (XM_005910381.2/102275591, exon 8 of 21)	-4.8	1.44544e-06	-1.04	down	0.922026	-0.11712	0.977074	1	down	no	1.85231	1.57902	4.07168	1.07812	1.30169	5.75772
NW_005393450.1	2182225	2182492	268	102286370	XR_001351378.1	30	LOC102286370	GO:0005737(cytoplasm);GO:0020037(heme binding)	NA	NA	NA	heme-binding protein 1 [Bos taurus]	Exon (XR_001351378.1/102286370, exon 1 of 1)	-4.9	1.12202e-06	-1.06	down	1.0781	0.108491	0.913497	1	up	no	3.02359	2.12324	2.87303	2.64127	2.3795	2.4181
NW_005394519.1	710155	710245	91	102279756	XM_014480302.1	105270	PCNT	GO:0005814(centriole);GO:0007052(mitotic spindle organization);GO:0016020(membrane);GO:0034451(centriolar satellite);GO:0090316(positive regulation of intracellular protein transport)	NA	NA	NA	PREDICTED: LOW QUALITY PROTEIN: pericentrin [Bos mutus]	3' UTR	-1.07	0.0288403	-1.06	down	1.34402	0.42656	0.500589	1	up	no	3.32173	3.05459	1.69464	2.37466	2.30213	1.32828
NW_005394988.1	49047	49255	209	102285854	XM_014481245.1	4306	LOC102285854	NA	NA	NA	NA	PREDICTED: zinc finger protein 227-like [Bos mutus]	Exon (XM_014481245.1/102285854, exon 2 of 6)	-0.925	0.0457088	-1.06	down	1.04343	0.0613326	1	1	up	no	0.567645	0.345392	0.600315	0.427829	0.298999	0.723536
NW_005396568.1	6223	10571	4349	102270083	XM_005910310.1	5861	TRIM68	GO:0004842(ubiquitin-protein transferase activity);GO:0005730(nucleolus);GO:0005794(Golgi apparatus);GO:0008270(zinc ion binding);GO:0035035(histone acetyltransferase binding);GO:0050681(androgen receptor binding);GO:0051865(protein autoubiquitination);GO:0060765(regulation of androgen receptor signaling pathway);GO:0060765(regulation of androgen receptor signaling pathway)	NA	NA	NA	PREDICTED: E3 ubiquitin-protein ligase TRIM68 isoform X2 [Ovis aries musimon]	5' UTR	-2.46	0.00060256	-1.06	down	1.31849	0.398887	0.503837	1	up	no	4.51254	3.74218	3.11317	3.14491	2.50094	2.97606
NW_005395160.1	518178	518386	209	102275552	XM_005906009.2	13721	NECAP2	GO:0005886(plasma membrane);GO:0006897(endocytosis);GO:0015031(protein transport);GO:0030125(clathrin vesicle coat);GO:0030125(clathrin vesicle coat)	NA	NA	NA	PREDICTED: adaptin ear-binding coat-associated protein 2 isoform X2 [Ovis aries musimon]	3' UTR	-3.48	4.2658e-05	-1.07	down	1.05407	0.0759694	0.871149	1	up	no	19.9544	19.6225	22.4063	13.0349	23.8168	21.952
NW_005393320.1	544187	544814	628	102280945	XM_005891840.2	2060	KBTBD7	GO:0004842(ubiquitin-protein transferase activity);GO:0016567(protein ubiquitination);GO:0031463(Cul3-RING ubiquitin ligase complex)	NA	NA	NA	kelch repeat and BTB domain-containing protein 7 [Bos taurus]	Exon (XM_005891840.2/102280945, exon 1 of 1)	-1.54	0.00758578	-1.08	down	1.54493	0.627545	0.522016	1	up	no	0.996961	0.77925	0.676366	0.59641	0.582145	0.408942
NW_005393960.1	1280775	1281102	328	102274673	XM_005898249.1	3210	ZBTB25	GO:0003677(DNA binding);GO:0005654(nucleoplasm);GO:0005737(cytoplasm);GO:0010467(gene expression);GO:0046872(metal ion binding)	NA	NA	NA	PREDICTED: zinc finger and BTB domain-containing protein 25 [Bos mutus]	Exon (XM_005898249.1/102274673, exon 2 of 2)	-1.84	0.00323594	-1.1	down	2.37356	1.24705	0.196536	1	up	no	1.84113	2.05551	1.63575	0.530712	0.984466	0.81566
NW_005432789.1	675	966	292	102268133	XM_005911634.1	495	LOC102268133	GO:0005730(nucleolus)	NA	NA	NA	PREDICTED: lysine-rich nucleolar protein 1-like, partial [Bos mutus]	Exon (XM_005911634.1/102268133, exon 1 of 1)	-4.03	1.04713e-05	-1.14	down	0.848262	-0.237418	0.805163	1	down	no	2.30891	2.27404	2.83079	2.9304	2.56367	3.24584
NW_005393037.1	355680	356009	330	102287005	XM_005888973.1	4456	HIVEP3	GO:0003700(DNA binding transcription factor activity);GO:0005634(nucleus);GO:0006366(transcription by RNA polymerase II);GO:0007165(signal transduction);GO:0007275(multicellular organism development);GO:0043565(sequence-specific DNA binding);GO:0044212(transcription regulatory region DNA binding);GO:0045893(positive regulation of transcription, DNA-templated)	NA	NA	NA	PREDICTED: transcription factor HIVEP3 [Bos mutus]	Exon (XM_005888973.1/102287005, exon 1 of 7)	-2.29	0.000954993	-1.15	down	0.468201	-1.0948	0.138336	1	down	no	0.950108	1.08331	0.459231	2.39607	2.06291	0.864905
NW_005393645.1	212297	212833	537	102278885	XM_014478076.1	15503	ATP6V1E1	GO:0005768(endosome);GO:0005829(cytosol);GO:0015991(ATP hydrolysis coupled proton transport);GO:0016324(apical plasma membrane);GO:0033178(proton-transporting two-sector ATPase complex, catalytic domain);GO:0046961(proton-transporting ATPase activity, rotational mechanism);GO:0046961(proton-transporting ATPase activity, rotational mechanism)	00190(Oxidative phosphorylation);04150(mTOR signaling pathway);04145(Phagosome);04966(Collecting duct acid secretion);04721(Synaptic vesicle cycle);05323(Rheumatoid arthritis);05165(Human papillomavirus infection);05165(Human papillomavirus infection)	K02150	NA	V-type proton ATPase subunit E 1, partial [Bos mutus]	3' UTR	-2.53	0.000512861	-1.16	down	0.633527	-0.658523	0.327368	1	down	no	32.0707	27.7251	72.7631	40.5935	41.5027	127.143
NW_005393903.1	345327	368806	23480	102276186	XM_005897720.1	87442	SH3KBP1	GO:0005911(cell-cell junction);GO:0007010(cytoskeleton organization);GO:0008360(regulation of cell shape);GO:0016477(cell migration);GO:0030139(endocytic vesicle);GO:0030139(endocytic vesicle)	04144(Endocytosis);04144(Endocytosis)	K12470	NA	PREDICTED: SH3 domain-containing kinase-binding protein 1 isoform X1 [Bos mutus]	Exon (XM_005897720.1/102276186, exon 3 of 17)	-12.8	5.01187e-15	-1.16	down	1.33149	0.413047	0.44892	1	up	no	14.8869	13.8526	4.84701	8.25569	8.53391	8.43508
NW_005393818.1	1067590	1067710	121	102267140	XM_005896914.2	15841	PAPD7	GO:0005634(nucleus);GO:0016779(nucleotidyltransferase activity);GO:0042493(response to drug);GO:0042493(response to drug)	03018(RNA degradation);03018(RNA degradation)	K03514	EC:2.7.7.19	PREDICTED: non-canonical poly(A) RNA polymerase PAPD7 isoform X1 [Bos mutus]	3' UTR	-2.99	0.000151356	-1.18	down	0.656723	-0.606644	0.367251	1	down	no	9.18232	9.01016	3.51327	14.7216	13.4441	4.88592
NW_005394964.1	54121	55769	1649	106701292	XM_014481183.1	5358	ZNF684	GO:0003676(nucleic acid binding);GO:0005622(intracellular);GO:0006355(regulation of transcription, DNA-templated);GO:0046872(metal ion binding)	NA	NA	NA	zinc finger protein 684 isoform X2 [Bos taurus]	Exon (XM_014481183.1/106701292, exon 3 of 4)	-0.975	0.0389045	-1.18	down	1.70732	0.771732	1	1	up	no	0.259324	0.194744	0.522086	0.25242	0.259289	0.060038
NW_005396469.1	29156	29336	181	102277753	XM_005910155.1	9120	MTX3	GO:0005741(mitochondrial outer membrane);GO:0006626(protein targeting to mitochondrion);GO:0006626(protein targeting to mitochondrion)	NA	NA	NA	PREDICTED: metaxin-3 isoform X1 [Bos mutus]	3' UTR	-2.64	0.000389045	-1.18	down	1.00804	0.0115531	0.963155	1	up	no	2.19871	1.78781	2.73155	1.67024	2.04006	2.95417
NW_005394536.1	1853774	1853834	61	102274967	XM_005902391.2	78211	PRRX1	GO:0002053(positive regulation of mesenchymal cell proliferation);GO:0005730(nucleolus);GO:0030326(embryonic limb morphogenesis);GO:0042472(inner ear morphogenesis);GO:0042474(middle ear morphogenesis);GO:0043565(sequence-specific DNA binding);GO:0045880(positive regulation of smoothened signaling pathway);GO:0045944(positive regulation of transcription by RNA polymerase II);GO:0048664(neuron fat…	NA	NA	NA	paired mesoderm homeobox protein 1 [Bos taurus]	3' UTR	-2.58	0.000446684	-1.19	down	1.31917	0.399628	0.432074	1	up	no	116.725	86.5629	60.9867	56.3917	59.252	84.691
NW_005393074.1	2485914	2494125	8212	102287484	XM_005889354.2	0	CCDC125	GO:0005737(cytoplasm)	04810(Regulation of actin cytoskeleton);04666(Fc gamma R-mediated phagocytosis);04360(Axon guidance);05133(Pertussis)	K05765	NA	PREDICTED: coiled-coil domain-containing protein 125 isoform X1 [Bos mutus]	5' UTR	-2.79	0.00025704	-1.27	down	1.11988	0.163345	0.827117	1	up	no	0.473272	0.851459	1.79927	0.474853	0.487876	1.82686
NW_005393303.1	432038	432723	686	102269141	XM_005891645.2	13286	PFKFB2	GO:0003873(6-phosphofructo-2-kinase activity);GO:0004331(fructose-2,6-bisphosphate 2-phosphatase activity);GO:0005524(ATP binding);GO:0006000(fructose metabolic process);GO:0006003(fructose 2,6-bisphosphate metabolic process);GO:0006096(glycolytic process);GO:0016311(dephosphorylation);GO:0019901(protein kinase binding);GO:0046835(carbohydrate phosphorylation);GO:0046835(carbohydrate phosphorylat…	00051(Fructose and mannose metabolism);04152(AMPK signaling pathway);04919(Thyroid hormone signaling pathway);04919(Thyroid hormone signaling pathway)	K19029	EC:2.7.1.105;EC:3.1.3.46	PREDICTED: 6-phosphofructo-2-kinase/fructose-2,6-bisphosphatase 2 isoform X2 [Bos mutus]	Exon (XM_005891645.2/102269141, exon 9 of 16)	-2.56	0.000467735	-1.5	down	0.701462	-0.511564	0.527424	1	down	no	0.938887	0.775198	1.94295	1.20131	1.25308	2.75906
NW_005395860.1	414207	414295	89	102284468	XM_005908764.2	3603	EMC4	GO:0006915(apoptotic process);GO:0016021(integral component of membrane);GO:0072546(ER membrane protein complex)	NA	NA	NA	PREDICTED: ER membrane protein complex subunit 4 isoform X2 [Bison bison bison]	3' UTR	-0.906	0.047863	-1.5	down	0.81552	-0.294209	0.687772	1	down	no	10.0589	9.01395	33.0143	11.1642	12.941	39.7647
NW_005395348.1	115207	116658	1452	102277244	XM_014481835.1	0	LOC102277244	GO:0000776(kinetochore);GO:0007093(mitotic cell cycle checkpoint);GO:0007093(mitotic cell cycle checkpoint)	NA	NA	NA	PREDICTED: ZW10 interactor isoform X2 [Bos mutus]	5' UTR	-0.99	0.0371535	-1.53	down	1.20686	0.271254	0.705052	1	up	no	1.05554	0.621829	1.30728	0.486422	0.29793	1.68873
NW_005394926.1	240540	240749	210	102266782	XM_005904750.1	12104	MDH1B	GO:0005975(carbohydrate metabolic process);GO:0006099(tricarboxylic acid cycle);GO:0006108(malate metabolic process);GO:0016615(malate dehydrogenase activity);GO:0016616(oxidoreductase activity, acting on the CH-OH group of donors, NAD or NADP as acceptor)	00020(Citrate cycle (TCA cycle));00620(Pyruvate metabolism);00630(Glyoxylate and dicarboxylate metabolism);00270(Cysteine and methionine metabolism)	K00025	EC:1.1.1.37	PREDICTED: putative malate dehydrogenase 1B [Bos mutus]	Exon (XM_005904750.1/102266782, exon 5 of 10)	-0.974	0.0389045	-1.58	down	1.12552	0.170588	0.835038	1	up	no	0.27398	0.32885	0.662445	0.237054	0.111541	0.775577
NW_005395792.1	891950	896541	4592	102273852	XM_005908490.2	0	LOC102273852	GO:0000777(condensed chromosome kinetochore);GO:0005575(cellular_component);GO:0007049(cell cycle);GO:0008150(biological_process);GO:0008168(methyltransferase activity);GO:0032259(methylation);GO:0051301(cell division)	NA	NA	NA	PREDICTED: putative methyltransferase C9orf114 homolog [Ceratotherium simum simum]	5' UTR	-22.8	2.51189e-25	-1.61	down	0.922945	-0.115683	0.865529	1	down	no	6.99592	5.82909	4.86411	6.34523	7.11945	5.70128
NW_005394390.1	163561	163650	90	102278819	XM_005901666.2	2771	TSPAN31	GO:0005887(integral component of plasma membrane);GO:0007166(cell surface receptor signaling pathway);GO:0007166(cell surface receptor signaling pathway)	NA	NA	NA	tetraspanin-31 isoform X1 [Sus scrofa]	3' UTR	-2.87	0.000204174	-1.65	down	1.03147	0.044698	0.857636	1	up	no	16.147	16.0193	32.586	12.3467	11.9699	38.4601
NW_005397878.1	153273	156407	3135	102278877	XM_014483531.1	11536	LOC102278877	NA	NA	NA	NA	uncharacterized protein LOC786914 [Bos taurus]	Exon (XM_014483531.1/102278877, exon 7 of 9)	-1.49	0.00891251	-1.67	down	0.529152	-0.918245	0.350335	1	down	no	0.277521	0.336532	0.843573	0.685345	0.673836	1.39546
NW_005394821.1	88492	88671	180	102272315	XM_005904241.2	35576	NA	NA	NA	NA	NA	NA	Exon (gene17889/gene17889, exon 1 of 1)	-3.03	0.000138038	-1.7	down	1	0	1	1	no	no	NA	NA	NA	NA	NA	NA
NW_005392901.1	24639	24937	299	102269591	XM_014477744.1	597	GPRASP1	GO:0005737(cytoplasm);GO:0008333(endosome to lysosome transport);GO:1990172(G-protein coupled receptor catabolic process)	NA	NA	NA	PREDICTED: LOW QUALITY PROTEIN: G-protein coupled receptor-associated sorting protein 1 [Bos mutus]	Exon (XM_014477744.1/102269591, exon 1 of 1)	-1.49	0.00870964	-1.77	down	0.685915	-0.543899	0.532243	1	down	no	0.267976	0.278862	0.930812	0.741045	0.518196	0.895035
NW_005392856.1	321491	323319	1829	102276952	XM_005886990.2	329	ZNF713	GO:0000978(RNA polymerase II proximal promoter sequence-specific DNA binding);GO:0005634(nucleus);GO:0006355(regulation of transcription, DNA-templated);GO:0046872(metal ion binding)	NA	NA	NA	PREDICTED: zinc finger protein 713 [Bos mutus]	5' UTR	-0.934	0.0446684	-1.81	down	1.07681	0.106769	0.877906	1	up	no	1.27665	0.63666	0.841847	0.927047	0.543503	1.08807
NW_005394641.1	4638127	4638306	180	102279482	XM_005903054.1	336719	FRMD3	GO:0005737(cytoplasm);GO:0005856(cytoskeleton);GO:0008092(cytoskeletal protein binding);GO:0016021(integral component of membrane);GO:0019898(extrinsic component of membrane)	NA	NA	NA	PREDICTED: FERM domain-containing protein 3 isoform X1 [Bos mutus]	Exon (XM_005903054.1/102279482, exon 14 of 15)	-1.25	0.0169824	-1.84	down	0.772069	-0.373198	0.621412	1	down	no	0.136901	0.177151	0.546987	0.55073	0.448384	0.116121
NW_005394284.1	888599	888989	391	102286973	XM_005901029.1	690	ARMCX4	GO:0016021(integral component of membrane)	NA	NA	NA	PREDICTED: armadillo repeat-containing X-linked protein 4 [Bos mutus]	Exon (XM_005901029.1/102286973, exon 1 of 2)	-1.01	0.0354813	-1.92	down	0.237	-2.07704	0.0577339	1	down	no	0.145366	0.122471	0.051408	0.437152	0.768657	0.141218
NW_005392841.1	667104	669924	2821	102273076	XM_014479894.1	0	NTN3	GO:0005102(receptor binding);GO:0005576(extracellular region);GO:0005794(Golgi apparatus)	04360(Axon guidance)	K06844	NA	PREDICTED: netrin-3 [Bos mutus]	Exon (XM_014479894.1/102273076, exon 1 of 13)	-1.39	0.0114815	-1.95	down	0.349036	-1.51855	0.245137	1	down	no	0.570526	0.377341	0.129985	1.26228	1.80517	0.020643
NW_005395430.1	249349	249558	210	102276318	XM_005907095.2	43379	SEC16B	GO:0007029(endoplasmic reticulum organization);GO:0010628(positive regulation of gene expression);GO:0016559(peroxisome fission);GO:0043231(intracellular membrane-bounded organelle);GO:0070863(positive regulation of protein exit from endoplasmic reticulum);GO:0070972(protein localization to endoplasmic reticulum)	NA	NA	NA	PREDICTED: protein transport protein Sec16B isoform X1 [Bos mutus]	3' UTR	-2.71	0.000316228	-1.95	down	1.03418	0.0484827	0.980868	1	up	no	0.357144	0.476128	1.19778	0.437399	0.613651	0.91288
NW_005393621.1	1049325	1049505	181	102284229	XM_005894991.2	13137	SEMA6C	GO:0001755(neural crest cell migration);GO:0005887(integral component of plasma membrane);GO:0030215(semaphorin receptor binding);GO:0030335(positive regulation of cell migration);GO:0045499(chemorepellent activity);GO:0048843(negative regulation of axon extension involved in axon guidance);GO:0050919(negative chemotaxis);GO:0071526(semaphorin-plexin signaling pathway)	04360(Axon guidance)	K06842	NA	PREDICTED: semaphorin-6C [Bos mutus]	3' UTR	-1.91	0.00269153	-2.12	down	1.9866	0.9903	0.318184	1	up	no	0.410636	1.03275	0.380083	0.376728	0.290896	0.250261
NW_005393005.1	111726	112866	1141	102272048	XM_005888578.1	139940	ARHGEF4	GO:0005622(intracellular);GO:0019904(protein domain specific binding);GO:0030032(lamellipodium assembly);GO:0030676(Rac guanyl-nucleotide exchange factor activity);GO:0035023(regulation of Rho protein signal transduction);GO:0035556(intracellular signal transduction);GO:0043547(positive regulation of GTPase activity);GO:0046847(filopodium assembly)	04810(Regulation of actin cytoskeleton)	K05769	NA	PREDICTED: rho guanine nucleotide exchange factor 4 [Bos mutus]	Exon (XM_005888578.1/102272048, exon 4 of 12)	-0.971	0.0398107	-2.15	down	0.620447	-0.68862	0.455717	1	down	no	0.163654	0.220186	0.575705	0.603479	0.435937	0.507122
NW_005395311.1	200329	205711	5383	102272223	XM_005911852.1	367	TTC31	NA	NA	NA	NA	PREDICTED: LOW QUALITY PROTEIN: tetratricopeptide repeat protein 31 [Bos mutus]	Exon (XM_005911852.1/102272223, exon 2 of 11)	-1.18	0.0213796	-2.28	down	2.62306	1.39125	1	1	up	no	0.154478	0.476601	0.53775	0	0	0.445597
NW_005395550.1	87763	87967	205	102275476	XM_014482126.1	19183	LOC102275476	GO:0003676(nucleic acid binding);GO:0003700(DNA binding transcription factor activity);GO:0005622(intracellular);GO:0006355(regulation of transcription, DNA-templated);GO:0046872(metal ion binding)	NA	NA	NA	PREDICTED: zinc finger protein 813 [Bos mutus]	Exon (XM_014482126.1/102275476, exon 4 of 5)	-1.4	0.0114815	-2.28	down	1.62224	0.697991	1	1	up	no	1.1699	0.956357	0.541979	0.66638	0.542827	0.435572
NW_005395509.1	115450	115688	239	102275667	XM_005907383.2	2482	LOC102275667	GO:0004672(protein kinase activity);GO:0005524(ATP binding);GO:0006468(protein phosphorylation)	NA	NA	NA	PREDICTED: tyrosine-protein kinase SgK223 [Bos mutus]	Exon (XM_005907383.2/102275667, exon 2 of 6)	-1.79	0.00371535	-2.3	down	0.697617	-0.519493	0.442335	1	down	no	0.671266	0.547883	1.61042	1.47976	1.37099	1.2053
NW_005393459.1	2530726	2530876	151	102285715	XM_005893303.2	70687	CORO2B	GO:0015629(actin cytoskeleton);GO:0016020(membrane);GO:0030036(actin cytoskeleton organization);GO:0051015(actin filament binding)	NA	NA	NA	PREDICTED: coronin-2B [Orcinus orca]	3' UTR	-1.06	0.0301995	-2.37	down	0.378722	-1.40079	0.181371	1	down	no	0.676817	0.457947	0.375344	1.88447	2.01942	0.083492
NW_005394253.1	860954	861283	330	102283216	XM_005900801.1	839	LOC102283216	GO:0005929(cilium);GO:0030992(intraciliary transport particle B);GO:0042073(intraciliary transport)	NA	NA	NA	PREDICTED: tetratricopeptide repeat protein 30B [Bos mutus]	Exon (XM_005900801.1/102283216, exon 1 of 1)	-3.11	0.000109648	-2.46	down	0.962035	-0.0558394	0.96929	1	down	no	0.949471	0.726991	0.534912	0.857074	0.766043	0.675526
NW_005394902.1	190939	191177	239	102265352	XM_014481071.1	15293	CNGA1	GO:0001750(photoreceptor outer segment);GO:0005222(intracellular cAMP activated cation channel activity);GO:0005223(intracellular cGMP activated cation channel activity);GO:0005249(voltage-gated potassium channel activity);GO:0005887(integral component of plasma membrane);GO:0006812(cation transport);GO:0007601(visual perception);GO:0030553(cGMP binding);GO:0042391(regulation of membrane potentia…	04024(cAMP signaling pathway);04022(cGMP - PKG signaling pathway);04744(Phototransduction)	K04948	NA	PREDICTED: LOW QUALITY PROTEIN: cGMP-gated cation channel alpha-1 [Bos mutus]	Exon (XM_014481071.1/102265352, exon 9 of 9)	-1.34	0.0131826	-2.58	down	0.723815	-0.466307	0.743931	1	down	no	0.03366	0.167185	0.51342	0.077419	0.189412	0.719975
NW_005393296.1	1089904	1102667	12764	102266641	XM_014476927.1	80760	CCDC170	GO:0005515(protein binding)	NA	NA	NA	PREDICTED: coiled-coil domain-containing protein 170 [Bos mutus]	Exon (XM_014476927.1/102266641, exon 10 of 12)	-1.55	0.0074131	-2.89	down	0.877688	-0.18822	0.791948	1	down	no	0.130139	0.159754	0.41028	0.345866	0.238465	0.213416
NW_005393103.1	231927	232194	268	102278020	XM_005889535.2	5873	ASNSD1	GO:0004066(asparagine synthase (glutamine-hydrolyzing) activity);GO:0006529(asparagine biosynthetic process)	NA	NA	NA	PREDICTED: asparagine synthetase domain-containing protein 1 [Bos mutus]	Exon (XM_005889535.2/102278020, exon 4 of 6)	-169	1e-171	-3.9	down	0.891531	-0.165643	0.825925	1	down	no	21.0681	19.9316	54.8236	23.2782	21.9768	62.2267
NW_005394799.1	1773103	1773222	120	102265636	XM_005904075.1	11262	MURC	GO:0005737(cytoplasm);GO:0006351(transcription, DNA-templated);GO:0007517(muscle organ development);GO:0030018(Z disc);GO:0030154(cell differentiation);GO:0035023(regulation of Rho protein signal transduction);GO:0045944(positive regulation of transcription by RNA polymerase II)	NA	NA	NA	PREDICTED: muscle-related coiled-coil protein [Bos mutus]	Exon (XM_005904075.1/102265636, exon 2 of 2)	-0.99	0.0371535	-4.29	down	0.3901	-1.35808	1	1	down	no	0	0.099247	0.049203	0.081413	0.184968	0.114162
NW_005393236.1	337982	339471	1490	102271404	XM_005891000.2	5129	LOC102271404	GO:0003676(nucleic acid binding);GO:0046872(metal ion binding)	00340(Histidine metabolism)	K01712	EC:4.2.1.49	PREDICTED: zinc finger X-linked protein ZXDB [Bos mutus]	Exon (XM_005891000.2/102271404, exon 4 of 4)	-75.8	6.30957e-79	-6.32	down	1.17248	0.229568	0.779727	1	up	no	1.90471	1.93725	1.69407	1.75733	1.76933	1.19498
