# Supplementary material for: Integrated Study of Transcriptome-wide m6A Methylome Reveals Novel Insights Into the Character and Function of m6A Methylation During Yak Adipocyte Differentiation
Source: Front Cell Dev Biol. 2021 Dec 3;9:689067. doi: 10.3389/fcell.2021.689067 (PMC8678508; doi:10.3389/fcell.2021.689067)
Supplement: Supplementary file 16 [file Table8.XLSX]

## Sheet: Sheet 1
The GO enrichment terms for genes of significant differences in methylation and non-significant differences.
index	GO_fuction	GO_term	S_gene_number
1	biological_process	regulation of transcription, DNA-templated	15
2	biological_process	transcription, DNA-templated	9
3	biological_process	negative regulation of transcription by RNA polymerase II	8
4	biological_process	positive regulation of transcription by RNA polymerase II	7
5	biological_process	signal transduction	6
6	biological_process	regulation of transcription by RNA polymerase II	5
7	biological_process	biological_process	5
8	biological_process	transcription by RNA polymerase II	5
9	biological_process	protein phosphorylation	4
10	biological_process	multicellular organism development	4
11	biological_process	muscle organ development	3
12	biological_process	G-protein coupled receptor signaling pathway	3
13	biological_process	homophilic cell adhesion via plasma membrane adhesion molecules	3
14	biological_process	positive regulation of apoptotic process	3
15	biological_process	positive regulation of DNA binding transcription factor activity	3
16	biological_process	cell differentiation	3
17	biological_process	positive regulation of cell migration	3
18	biological_process	regulation of Rho protein signal transduction	3
19	biological_process	cytoskeleton organization	3
20	biological_process	positive regulation of neuron differentiation	3
21	biological_process	visual perception	3
22	biological_process	social behavior	2
23	biological_process	positive regulation of transcription, DNA-templated	2
24	biological_process	peptidyl-serine phosphorylation	2
25	biological_process	protein autophosphorylation	2
1	cellular_component	cytoplasm	26
2	cellular_component	nucleus	26
3	cellular_component	integral component of membrane	25
4	cellular_component	plasma membrane	13
5	cellular_component	nucleoplasm	9
6	cellular_component	nucleolus	8
7	cellular_component	integral component of plasma membrane	8
8	cellular_component	intracellular	8
9	cellular_component	cytosol	6
10	cellular_component	mitochondrion	6
11	cellular_component	membrane	5
12	cellular_component	cellular_component	5
13	cellular_component	extracellular exosome	5
14	cellular_component	centrosome	4
15	cellular_component	trans-Golgi network	3
1	molecular_function	metal ion binding	20
2	molecular_function	ATP binding	14
3	molecular_function	DNA binding transcription factor activity	13
4	molecular_function	nucleic acid binding	10
5	molecular_function	DNA binding	9
6	molecular_function	sequence-specific DNA binding	9
7	molecular_function	calcium ion binding	6
8	molecular_function	RNA polymerase II transcription factor activity, sequence-specific DNA binding	5
9	molecular_function	molecular_function	5
10	molecular_function	protein kinase binding	5
